# Supplementary material for: Photosynthesis in Synechocystis sp. PCC 6803 is not optimally regulated under very high CO2
Source: Appl Microbiol Biotechnol. 2025 Jan 30;109(1):33. doi: 10.1007/s00253-025-13416-2 (PMC11782454; doi:10.1007/s00253-025-13416-2)
Supplement: Supplementary file 2 — Supplementary file2 (XLSX 930 KB) [file 253_2025_13416_MOESM2_ESM.xlsx]

## Sheet: Title page
Supplementary material
Photosynthesis in Synechocystis sp. PCC 6803 is not optimally regulated under very high CO2
Applied Microbiology and Biotechnology
Elena Carrasquer-Alvarez1, Ute Angelika Hoffmann2, Adrian Sven Geissler3, Axel Knave2, Jan Gorodkin3, Stefan Ernst Seemann3, Elton Paul Hudson2, Niels-Ulrik Frigaard1*
1 Marine Biological Section, Department of Biology, University of Copenhagen, Helsingør, Denmark
2 School of Engineering Sciences in Chemistry, Biotechnology and Health, Science for Life Laboratory, KTH—Royal Institute of Technology, Stockholm, Sweden
3 Center for non-coding RNA in Technology and Health, Department of Veterinary and Animal Sciences, University of Copenhagen, Frederiksberg, Denmark
* Corresponding author. E-mail: nuf@bio.ku.dk

## Sheet: Table S1
Supp. Table S1: Weighted mean fitness values for targets of the CRISPRi library. For explanations of the weighted mean fitness, its associated standard deviation, adjusted p-values and combined scores, see Miao et al. 2023 (doi: 10.1093/plcell/koad208). Impact scores give the difference of the weighted mean fitness values at 30% and 4% divided by the square root of 2 (see main text for explanatio…
sgRNA target	Locus tag	Gene name	Gene product	Weighted mean fitness at 30% CO2	Weighted mean fitness at 4% CO2	Standard deviation of weighted mean fitness at 30% CO2	Standard deviation of weighted mean fitness at 4% CO2	adjusted p value for 30% CO2 to control sgRNAs	adjusted p value for 4% CO2 to control sgRNAs	Combined score for 30% CO2	Combined score for 4% CO2	adjusted p value comparing both conditions	Impact score	Combined impact score
nc_slr2051	NA	NA	NA	2.81872	-2.59696	0.382365	1.14896	0.0110078	0.017149	5.51989	4.58561	0.391492	3.82946	1.55965
sll8017	sll8017	sll8017	hypothetical protein	2.8171	0.0232151	1.67813	0.107872	0.69841	0.914355	0.439156	0.000902721	0.885829	1.97557	0.104014
cpcG	slr2051	cpcG1	phycobilisome rod-core linker polypeptide	2.59241	-2.48252	0.700621	1.36412	0.0087241	0.0134409	5.33849	4.64622	0.221295	3.58852	2.35058
cpcF	sll1051	cpcF	phycocyanin alpha-subunit phycocyanobilin lyase	2.5232	-1.00296	1.22958	0.983444	0.0098099	0.613832	5.06743	0.212578	0.221295	2.49337	1.63323
sll0269	sll0269	sll0269	hypothetical protein	2.39695	-0.0658527	0.291004	0.165999	0.0087241	0.32501	4.93598	0.032143	0.221295	1.74146	1.14071
cpcC2	sll1579	cpcC2	phycobilisome rod linker polypeptide	2.28275	-1.70615	0.849274	0.276029	0.0087241	0.01148	4.70082	3.31003	0.221295	2.82058	1.84756
cpcC	sll1580	cpcC1	phycobilisome rod linker polypeptide	2.27282	-2.0406	1.35516	0.98281	0.0110078	0.0134409	4.45086	3.81912	0.221295	3.05004	1.99787
crtX	slr1125	crtX	probable glucosyl transferase	2.25285	-0.318507	1.45884	0.319581	0.732413	0.386973	0.304684	0.131327	0.763012	1.81822	0.213585
slr8021	slr8021	slr8021	hypothetical protein	2.20827	-0.373887	1.27179	0.300231	0.054057	0.42452	2.7982	0.139124	0.221295	1.82586	1.19599
nc_sll0268	NA	NA	NA	2.19458	-0.551311	1.25407	0.113932	0.0881685	0.290577	2.3146	0.29591	0.885829	1.94164	0.102227
sll0268	sll0268	sll0268	hypothetical protein	2.14961	0.0411579	1.11207	0.311576	0.0164281	0.386973	3.8358	0.0169702	0.221295	1.4909	0.976586
slr1042	slr1042	pilH	two-component response regulator CheY subfamily	2.14012	1.73614	0.202001	0.424975	0.0087241	0.00942125	4.4071	3.51724	0.641278	0.285654	0.0551178
slr0373	slr0373	slr0373	hypothetical protein	2.08979	-0.754594	0.450973	0.357932	0.0087241	0.038155	4.30347	1.07035	0.221295	2.01129	1.31745
sll1884	sll1884	sll1884	hypothetical protein	2.05755	0.0781702	0.395216	0.26287	0.0087241	0.678549	4.23706	0.0131654	0.221295	1.39963	0.916799
sll1979	sll1979	sll1979	hypothetical protein	2.05498	-1.05014	1.22321	0.580016	0.919064	0.290577	0.0753236	0.56365	0.763012	2.19565	0.257921
nc_sll0108	NA	NA	NA	2.00931	-0.43338	0.217362	0.419915	0.0087241	0.135288	4.13773	0.376495	0.221295	1.72724	1.1314
nc_sll1814-as	NA	NA	NA	1.98608	-0.253475	1.22447	0.418009	0.112137	0.830848	1.88728	0.0203993	0.885829	1.58361	0.0833766
psbJ	smr0008	psbJ	photosystem II PsbJ protein	1.94524	-3.19977	0.312213	1.04279	0.0110078	0.01148	3.80935	6.20774	0.391492	3.63807	1.4817
cpcE	slr1878	cpcE	phycocyanin alpha-subunit phycocyanobilin lyase	1.92653	-1.96386	0.825516	1.35106	0.0087241	0.116375	3.96726	1.83451	0.221295	2.75092	1.80193
amt1	sll0108	amt1	ammonium/methylammonium permease	1.88756	-0.548571	0.268367	0.150177	0.0087241	0.0451179	3.88701	0.738186	0.221295	1.7226	1.12836
sll0195	sll0195	sll0195	probable ATP-dependent protease	1.82181	0.261415	0.490754	0.0731025	0.0087241	0.42452	3.75161	0.0972731	0.221295	1.10336	0.722736
sll1263	sll1263	sll1263	cation efflux system protein	1.79857	0.200471	1.15794	0.271977	0.0759792	0.678549	2.01315	0.0337631	0.763012	1.13003	0.132743
ssr1258	ssr1258	ssr1258	hypothetical protein	1.71393	-0.0227573	NA	NA	0.274963	0.746353	0.961044	0.00289145	1	1.22802	0
slr0758	slr0758	kaiC1	circadian clock protein KaiC homolog	1.70493	-0.413922	0.464927	0.396435	0.0087241	0.156198	3.51093	0.333755	0.221295	1.49825	0.9814
nc_ncl1370	NA	NA	NA	1.69886	-0.30188	NA	NA	0.274963	0.582034	0.952593	0.0709574	1	1.41473	0
sll1329	sll1329	sll1329	inositol monophosphate family protein	1.66159	-0.13601	1.13768	0.124402	0.489288	0.42452	0.515815	0.0506097	0.687084	1.27109	0.207176
ycf39	sll1218	ycf39	hypothetical protein YCF39	1.63868	-1.42953	0.917097	0.931109	0.594325	0.678549	0.370302	0.240759	0.763012	2.16955	0.254854
nc_sll1578	NA	NA	NA	1.60895	-2.56718	0.324579	0.57041	0.0110078	0.0139362	3.1508	4.76432	0.391492	2.95297	1.20268
nc_slr1307-as	NA	NA	NA	1.59152	-0.125263	0.987464	0.184879	0.287104	0.737575	0.862543	0.016559	0.763012	1.21395	0.142601
sll1389	sll1389	sll1389	hypothetical protein	1.58631	-0.311276	0.906329	0.368651	0.317805	0.678549	0.789725	0.0524247	0.641278	1.34179	0.258903
slr0115	slr0115	rpaA; ycf27	response regulator for energy transfer from phy cobilisomes to photosystems	1.58612	-0.839408	0.347113	0.902818	0.0087241	0.678549	3.26627	0.141372	0.221295	1.71511	1.12345
nc_slr1512	NA	NA	NA	1.57272	0.00880493	0.938658	0.106347	0.146924	0.678549	1.30994	0.00148292	0.391492	1.10586	0.450391
sll1825	sll1825	sll1825	hypothetical protein	1.57051	-0.0963151	1.07174	0.148118	1	0.53993	0	0.0257799	1	1.17862	0
ssl2009	ssl2009	ssl2009	hypothetical protein	1.55111	-0.0558687	0.672472	0.136409	0.0338245	0.497648	2.28132	0.0169326	0.641278	1.13631	0.219254
nc_sll0290-as	NA	NA	NA	1.54973	-0.161876	1.14572	0.343353	0.632601	1	0.308194	0	1	1.21029	0
nc_ncr0830	NA	NA	NA	1.52492	0.580728	1.18488	0.252479	0.60456	0.348664	0.333287	0.265737	1	0.667644	0
nc_sll1734	NA	NA	NA	1.52465	0.0392589	1.06168	0.2894	0.69841	0.737575	0.237677	0.00518977	0.885829	1.05033	0.0552997
nc_sll1374	NA	NA	NA	1.52367	-0.26919	1.12284	0.382211	0.964769	0.773957	0.0237336	0.0299563	0.885829	1.26774	0.0667465
hrcA	sll1670	hrcA	heat-inducible transcription repressor HrcA hom olog	1.52231	-0.152679	1.00365	0.222946	0.0881685	0.116375	1.60556	0.142624	0.687084	1.1844	0.193045
sll7070	sll7070	sll7070	accessory protein of CRISPR2	1.49408	0.246072	1.15808	0.105571	0.854299	0.746353	0.10218	0.0312649	1	0.882479	0
slr0383	slr0383	slr0383	hypothetical protein	1.49277	-0.186618	0.315691	0.298228	0.0087241	0.32501	3.07402	0.0910888	0.221295	1.1875	0.777849
nc_ncl0930	NA	NA	NA	1.48581	0.32662	1.01178	0.13125	0.199186	0.746353	1.04117	0.041499	0.983831	0.819674	0.00580294
sohA	slr0724	sohA	HtaR suppressor protein homolog	1.48345	-1.21678	0.749691	1.00074	0.0881685	0.53993	1.56457	0.325687	0.391492	1.90935	0.777635
sll0720	sll0720	sll0720	RTX toxin activating protein homolog	1.45003	0.836931	0.857837	0.630716	0.41871	0.972097	0.548238	0.0102863	0.885829	0.433526	0.0228251
slr0582	slr0582	slr0582	unknown protein	1.44556	-0.326997	0.944777	0.555483	0.521743	0.851069	0.408432	0.0229013	0.861594	1.25338	0.0810905
nc_slr1494-as	NA	NA	NA	1.44174	0.345045	NA	NA	0.274963	0.675623	0.808418	0.0587596	1	0.775478	0
slr1285	slr1285	hik34	two-component sensor histidine kinase	1.42753	-0.506139	1.31748	0.63592	0.594325	0.891444	0.322589	0.0252594	0.95963	1.36731	0.02447
sll1638	sll1638	sll1638	hypothetical protein	1.41128	-0.0254313	0.659869	0.142984	0.0641744	0.25913	1.68315	0.014915	0.307021	1.01591	0.520991
nc_sll1036	NA	NA	NA	1.39514	-0.10325	0.796863	0.148762	0.0816938	0.450721	1.51765	0.0357339	0.641278	1.05952	0.204439
uvrB	sll0459	uvrB	excinuclease ABC subunit B	1.39323	0.123635	0.876967	0.623271	0.212427	0.799499	0.937348	0.0120151	0.861594	0.897736	0.058081
nc_ncl0080	NA	NA	NA	1.39231	-0.0664848	0.415482	0.0568057	0.0273336	0.315743	2.1766	0.0332867	0.641278	1.03152	0.199036
hupE	slr2135	hupE	hydrogenase accessory protein HupE	1.39118	0.284591	0.906156	0.186838	0.489288	0.678549	0.431871	0.0479306	0.983831	0.782475	0.00553958
cytM	sll1245	cytM	cytochrome cM	1.38332	0.0432554	0.213425	0.548214	0.0087241	0.934933	2.84865	0.00126391	0.221295	0.947571	0.620687
nc_sll1736	NA	NA	NA	1.36267	0.0885946	0.0549337	0.145244	0.0110078	0.891444	2.66852	0.0044214	0.391492	0.90091	0.36692
nc_ncr1690	NA	NA	NA	1.35383	-0.203287	0.925117	0.295001	0.830824	0.835084	0.108971	0.0159112	0.983831	1.10105	0.00779496
trx	sll1057	trxM2	thioredoxin M	1.33493	0.0345615	0.474024	0.490351	0.0087241	0.972097	2.74899	0.000424777	0.221295	0.919498	0.602298
nc_sll0535	NA	NA	NA	1.33077	-0.00196748	0.648651	0.132179	0.0816938	0.54206	1.44762	0.000523257	0.641278	0.942386	0.181837
slr1847	slr1847	slr1847	hypothetical protein	1.32392	-0.232332	1.07739	0.236986	0.0881685	0.176628	1.39632	0.174932	0.687084	1.10044	0.17936
proA	sll0461	proA	gamma-glutamyl phosphate reductase	1.30958	-0.454602	0.47249	0.206091	0.0098099	0.0731074	2.63007	0.516445	0.221295	1.24746	0.817125
nc_slr1104	NA	NA	NA	1.30479	0.0777115	1.13906	0.154367	0.87572	0.690125	0.0752009	0.0125172	0.983831	0.867673	0.00614275
nc_sll1696	NA	NA	NA	1.29028	-0.0601696	1.04606	0.264646	0.945895	0.576432	0.0311693	0.0143957	0.885829	0.954911	0.0502759
nc_ncr1470	NA	NA	NA	1.28761	0.0825761	0.246541	0.0617708	0.0273336	0.917885	2.01292	0.00307279	0.641278	0.852085	0.164413
slr0059	slr0059	slr0059	unknown protein	1.28408	0.181634	0.571537	0.138272	0.0273336	0.972097	2.00741	0.00223237	0.641278	0.779547	0.150416
slr1932	slr1932	slr1932	unknown protein	1.2829	-0.198304	0.776513	0.200965	0.453524	0.32501	0.440546	0.0967927	0.391492	1.04737	0.426568
nc_slr0032	NA	NA	NA	1.27842	-0.796149	0.750297	0.767413	0.256328	0.873633	0.755809	0.0467109	0.763012	1.46694	0.17232
ssr3409	ssr3409	ssr3409	hypothetical protein	1.27706	0.0241527	0.858338	0.0589808	0.919064	0.799499	0.0468095	0.00234721	0.983831	0.885939	0.00627206
sll0662	sll0662	sll0662	4Fe-4S type iron-sulfur protein	1.26849	0.148224	0.707505	0.0969591	0.287104	0.873633	0.687474	0.00869646	0.641278	0.79215	0.152848
sll1511	sll1511	sll1511	unknown protein	1.26628	-0.64889	1.14649	0.720326	0.919064	0.952507	0.0464143	0.0137121	1	1.35423	0
nc_slr0354-as	NA	NA	NA	1.25995	-0.231635	NA	NA	0.274963	0.582034	0.706487	0.0544462	1	1.05471	0
slr1950	slr1950	ctaA	copper-transporting P-type ATPase CtaA	1.25393	-0.0269415	0.916017	0.416558	0.116352	0.576432	1.17145	0.00644581	0.641278	0.905711	0.17476
slr0082	slr0082	slr0082	hypothetical protein	1.24206	0.168094	0.354526	0.222664	0.0087241	0.972097	2.55776	0.00206596	0.221295	0.759412	0.497437
sll0034	sll0034	sll0034	putative carboxypeptidase	1.24016	-1.7658	0.66254	1.03164	0.632601	0.25913	0.246631	1.03561	0.524068	2.12553	0.596452
fhuA	sll1406	fhuA	ferrichrome-iron receptor	1.23075	-0.664806	1.20385	0.818663	0.945895	0.952507	0.0297313	0.0140484	1	1.34036	0
slr0241	slr0241	slr0241	hypothetical protein	1.22478	-0.531903	1.01124	0.28012	0.0881685	0.0627283	1.29176	0.639633	0.687084	1.24216	0.20246
nc_slr1847	NA	NA	NA	1.22357	-0.41279	0.262759	0.0681158	0.0881685	0.348664	1.29049	0.18889	0.885829	1.15708	0.0609203
sll0224	sll0224	sll0224	amino-acid ABC transporter binding protein	1.22323	0.0829366	0.298664	0.155827	0.0087241	0.773957	2.51896	0.00922946	0.221295	0.806307	0.528154
nc_slr0744-as2	NA	NA	NA	1.21607	-0.574152	0.926608	0.550668	0.770897	0.891444	0.13742	0.0286536	0.983831	1.26588	0.00896186
sll0857	sll0857	sll0857	unknown protein	1.21331	-0.266582	1.02226	0.264079	0.287104	0.156198	0.657566	0.214952	0.687084	1.04644	0.17056
slr0888	slr0888	slr0888	hypothetical protein	1.20772	-0.00150528	0.777972	0.233898	0.236728	0.721165	0.755732	0.000213698	0.641278	0.855052	0.164985
cpcA	sll1578	cpcA	phycocyanin alpha subunit	1.19711	-3.23387	0.306282	0.721363	0.0087241	0.00942125	2.46519	6.55146	0.221295	3.13318	2.05232
ndhD2	slr1291	ndhD2	NADH dehydrogenase subunit 4	1.18393	0.318662	1.00112	0.250011	0.130922	0.851069	1.0454	0.0223176	0.687084	0.611839	0.0997238
slr0397	slr0397	slr0397	hypothetical protein	1.18207	0.202286	0.779806	0.0851205	0.346721	0.799499	0.543774	0.0196586	0.861594	0.692809	0.0448228
slr0921	slr0921	slr0921	hypothetical protein	1.1768	-0.848908	0.321695	0.519874	0.0087241	0.100249	2.42335	0.84799	0.221295	1.43239	0.938256
nc_sll0427	NA	NA	NA	1.16603	-1.94083	0.545655	0.761411	0.054057	0.0627283	1.47754	2.33392	0.641278	2.19688	0.423896
upp	sll1035	upp	uracil phosphoribosyltransferase	1.16536	-0.267409	0.53039	0.322652	0.0273336	0.386973	1.82181	0.110258	0.391492	1.01312	0.412621
slr0554	slr0554	slr0554	hypothetical protein	1.15628	-0.964947	0.556005	0.317863	0.0110078	0.0319505	2.26433	1.4431	0.221295	1.49993	0.982499
nc_ncr0860	NA	NA	NA	1.15526	0.0529048	0.128391	0.262431	0.0881685	0.873633	1.21844	0.00310398	0.885829	0.779482	0.0410396
ssr2062	ssr2062	ssr2062	hypothetical protein	1.14938	-0.345039	0.602274	0.632871	0.0385156	0.952507	1.62564	0.00729124	0.524068	1.05671	0.296527
nc_slr0082	NA	NA	NA	1.14379	0.348696	0.604052	0.173114	0.054057	0.25913	1.44935	0.204504	0.763012	0.562217	0.0660431
sll0601	sll0601	sll0601	nitrilase homolog	1.13782	-0.000584788	0.621314	0.379506	0.0385156	1	1.60929	0	0.524068	0.804974	0.225886
ssl1918	ssl1918	ssl1918	hypothetical protein	1.12875	-1.72934	0.603481	1.10581	0.732413	0.678549	0.152657	0.291254	0.885829	2.02098	0.106404
hpcE	slr1877	hpcE	2-hydroxyhepta-2; 4-diene-1; 7-dioate isomerase	1.1275	-0.216026	0.785897	0.130826	0.236728	0.100249	0.705531	0.215792	0.687084	0.950013	0.154843
nc_slr0104	NA	NA	NA	1.12541	0.0898424	0.509597	0.194554	0.0338245	0.952507	1.65522	0.00189852	0.641278	0.732257	0.141292
deaD	slr0083	crhR	RNA helicase Light	1.11664	-0.107892	0.22391	0.338845	0.0087241	0.576432	2.29947	0.0258135	0.221295	0.865873	0.567172
sll5003	sll5003	sll5003	hypothetical protein	1.11061	0.0521526	1.24188	0.761811	0.942987	0.891444	0.028314	0.00260273	1	0.748439	0
nc_slr1847-as	NA	NA	NA	1.11049	0.0991265	1.11289	0.622338	0.130922	0.934933	0.980551	0.00289645	0.641278	0.715144	0.137989
nc_ssr2087-as	NA	NA	NA	1.10725	0.0154153	NA	NA	0.274963	0.799499	0.620863	0.00149809	1	0.772043	0
nc_sll1818-as	NA	NA	NA	1.10555	0.181178	NA	NA	0.274963	0.914355	0.61991	0.00704513	1	0.653629	0
ssr2087	ssr2087	ssr2087	hypothetical protein	1.10362	0.0223756	0.351832	0.157411	0.0098099	0.647663	2.21644	0.00422119	0.221295	0.764556	0.500807
nc_slr1759	NA	NA	NA	1.0996	-0.0308277	NA	NA	0.274963	0.675623	0.616573	0.00524983	1	0.799333	0
nc_slr0756-as2	NA	NA	NA	1.09907	0.00450223	0.701374	0.236883	0.251649	0.721165	0.658568	0.00063916	0.687084	0.773976	0.126151
slr1102	slr1102	slr1102	hypothetical protein	1.09198	-1.65444	1.34328	1.13271	0.964769	0.135288	0.0170093	1.43728	0.885829	1.94201	0.102246
rps6	sll1767	rps6	30S ribosomal protein S6	1.08362	-1.23193	0.862719	0.824477	0.212427	0.0451179	0.729045	1.65774	0.391492	1.63733	0.666849
nc_slr1393-as3	NA	NA	NA	1.08316	0.17124	0.670773	0.111705	0.632601	0.891444	0.215407	0.0085459	1	0.644822	0
ccmK4	slr1839	ccmK4	carbon dioxide concentrating mechanism protein CcmK homolog 4; putative carboxysome assembly protein	1.08018	-2.06686	0.32932	0.971166	0.0087241	0.01148	2.22439	4.00983	0.221295	2.22529	1.45763
sll0394	sll0394	sll0394	unknown protein	1.07831	-0.649759	0.691264	0.488187	0.381125	0.386973	0.451737	0.267909	0.641278	1.22193	0.235775
slr1609	slr1609	slr1609	long-chain-fatty-acid CoA ligase	1.07282	-0.208493	0.867714	0.662118	0.0759792	0.576432	1.20081	0.0498823	0.641278	0.906022	0.17482
nc_slr0758	NA	NA	NA	1.06176	-0.165387	0.980105	0.394989	0.220868	0.590776	0.696376	0.0378037	0.885829	0.867726	0.0456856
slr2034	slr2034	ycf48	putative homolog of plant HCF136; which is esse ntial for stability or assembly of photosystem II	1.06168	0.0425064	0.541232	0.143509	0.054057	0.497648	1.3453	0.0128828	0.391492	0.720662	0.293509
slr1712	slr1712	slr1712	hypothetical protein	1.05852	-0.137983	1.09276	0.384879	1	0.355751	0	0.0619342	0.885829	0.846056	0.0445447
nc_sll0621-as2	NA	NA	NA	1.05052	0.455692	0.967629	0.708238	0.588402	0.86717	0.241961	0.0282054	1	0.420606	0
nc_sll0314	NA	NA	NA	1.04914	0.619802	1.02871	0.0942172	0.770897	0.127776	0.118557	0.553824	1	0.303591	0
slr0181	slr0181	recO	hypothetical protein	1.04843	-0.459069	0.782149	0.740104	0.381125	0.746353	0.439222	0.0583274	0.983831	1.06596	0.00754656
sll1285	sll1285	sll1285	hypothetical protein	1.04531	0.285559	0.840164	0.214719	0.632601	0.576432	0.207881	0.0683205	1	0.537226	0
rpoD	sll2012	sigD	group2 RNA polymerase sigma factor SigD	1.04069	-0.0291718	0.357832	0.0950702	0.0098099	0.461057	2.09005	0.00980888	0.221295	0.756504	0.495532
slr0919	slr0919	slr0919	hypothetical protein	1.04047	-0.131822	0.876784	0.419865	0.964769	0.773957	0.0162071	0.0146696	1	0.828939	0
slr0398	slr0398	slr0398	unknown protein	1.03539	0.19997	0.66837	0.447699	0.0273336	0.851069	1.61863	0.014005	0.763012	0.590731	0.0693926
slr1084	slr1084	slr1084	unknown protein	1.03506	-0.956045	0.769371	0.609384	1	0.355751	0	0.429125	0.885829	1.40792	0.0741269
nc_ncr1530	NA	NA	NA	1.03124	0.112238	NA	NA	0.274963	0.952507	0.57824	0.00237177	1	0.649829	0
sll0871	sll0871	sll0871	hypothetical protein	1.02605	-2.60391	0.420538	1.34373	0.0141659	0.0270682	1.89691	4.08173	0.221295	2.56677	1.68131
slr0756	slr0756	kaiA	circadian clock protein KaiA homolog	1.02422	0.0223299	1.28226	0.197931	0.167042	0.461057	0.795994	0.00750834	0.687084	0.708441	0.115469
ssr6089	ssr6089	ssr6089	hypothetical protein	1.02239	0.225001	NA	NA	0.274963	0.867932	0.57328	0.0138408	1	0.563839	0
natA	slr0467	natA	conserved component of ABC transporter for natu ral amino acids	1.01812	0.113476	0.676674	0.164046	0.521743	0.952507	0.287662	0.00239793	0.861594	0.639679	0.0413854
nc_sll0679	NA	NA	NA	1.0148	0.149069	0.676755	0.252496	0.367318	0.952507	0.441394	0.00315008	0.983831	0.612163	0.00433385
psaF	sll0819	psaF	photosystem I reaction center subunit III precu rsor (PSI-F); plastocyanin (cyt c553) docking protein	1.01308	-0.0655832	0.549913	0.257671	0.0196026	0.386973	1.73002	0.0270413	0.221295	0.76273	0.49961
sll0157	sll0157	sll0157	hypothetical protein	1.01009	0.87591	0.634799	0.539404	0.69841	0.830848	0.157463	0.070492	1	0.0948804	0
icsA	sll1724	icsA	probable glycosyltransferase	1.00395	0.327441	0.781797	0.166653	0.770897	0.746353	0.11345	0.0416033	0.861594	0.478366	0.030949
nc_smr0001	NA	NA	NA	1.00029	-0.607696	NA	NA	0.274963	0.497648	0.560889	0.184179	1	1.13702	0
nc_slr0681-as	NA	NA	NA	0.999867	0.385709	NA	NA	0.274963	0.675623	0.560651	0.0656846	1	0.434275	0
mutS	sll1772	mutS	DNA mismatch repair protein MutS	0.997627	-0.604494	1.09947	0.740683	0.0881685	0.0855471	1.05218	0.645475	0.641278	1.13287	0.218591
hofG2	sll1694	pilA1	pilin polypeptide PilA1	0.997144	0.161815	0.620378	0.326052	0.236728	0.799499	0.623964	0.0157255	0.95963	0.590667	0.0105708
nc_sll0793	NA	NA	NA	0.98955	-0.327079	NA	NA	0.274963	0.582034	0.554866	0.0768804	1	0.930997	0
sll1292	sll1292	taxY2	two-component response regulator CheY subfamily	0.984903	-0.0251267	0.601767	0.240559	0.130922	0.891444	0.869657	0.00125397	0.524068	0.714199	0.200413
nc_ncr1580	NA	NA	NA	0.973773	-0.102441	0.64227	0.103564	0.381125	0.519819	0.407945	0.0291083	0.885829	0.760998	0.0400664
sll1142	sll1142	sll1142	hypothetical protein	0.972924	-0.123842	0.473283	0.751223	0.0141659	0.914355	1.7987	0.00481561	0.391492	0.775531	0.315856
nc_sll1694	NA	NA	NA	0.969324	0.410909	0.305654	0.0590198	0.0338245	0.267977	1.42565	0.234999	0.641278	0.394859	0.0761894
sll1736	sll1736	sll1736	hypothetical protein	0.967379	-0.499551	1.29083	1.14136	0.0881685	0.461057	1.02028	0.167972	0.641278	1.03728	0.200146
slr0374	slr0374	slr0374	hypothetical protein	0.965955	-0.300494	0.335043	0.573216	0.0087241	0.647663	1.98917	0.0566886	0.221295	0.895515	0.586589
sll0654	sll0654	sll0654	alkaline phosphatase	0.957088	0.114051	1.01561	0.0705114	0.945895	0.914355	0.0231204	0.0044349	1	0.596117	0
ssl1520	ssl1520	ssl1520	unknown protein	0.956738	-0.260154	0.572282	0.210723	0.594325	0.355751	0.2162	0.116771	0.687084	0.860472	0.140249
nc_slr1964	NA	NA	NA	0.954767	-0.863785	1.02488	0.286667	0.588402	0.0645939	0.219907	1.02774	0.391492	1.28591	0.523722
nc_sll0860-as	NA	NA	NA	0.953078	0.201258	0.676641	0.100141	0.489288	0.934933	0.295869	0.0058807	0.983831	0.531617	0.00376362
nc_ncr1340	NA	NA	NA	0.94523	0.040512	NA	NA	0.274963	0.914355	0.530015	0.00157531	1	0.639732	0
psbM	sml0003	psbM	photosystem II reaction center M protein	0.944189	-0.380915	0.340641	0.0703454	0.112137	0.348664	0.897217	0.174304	0.885829	0.93699	0.0493324
slr1846	slr1846	ycf64	hypothetical protein YCF64	0.941726	0.297926	0.382631	0.162458	0.0141659	0.576432	1.74102	0.0712794	0.391492	0.455235	0.185407
nc_ncl1220	NA	NA	NA	0.940298	0.331158	0.0657026	0.455141	0.0273336	0.737575	1.46997	0.043777	0.641278	0.430727	0.0831102
nc_slr0073	NA	NA	NA	0.932975	-0.641885	NA	NA	0.274963	0.497648	0.523143	0.194541	1	1.11359	0
nc_ncl1510	NA	NA	NA	0.93171	-0.103223	0.0673078	0.386314	0.0881685	0.830848	0.982662	0.00830722	0.885829	0.731808	0.0385296
nc_sll1888-as	NA	NA	NA	0.931629	0.054969	0.567784	0.128869	0.137357	0.891444	0.803202	0.00274328	0.641278	0.619892	0.11961
cpcB	sll1577	cpcB	phycocyanin beta subunit	0.92331	-3.76927	0.357226	0.334744	0.0098099	0.00942125	1.85432	7.63613	0.221295	3.31815	2.17349
nc_slr0359	NA	NA	NA	0.916827	0.520771	0.969929	0.2905	0.594325	0.114813	0.207181	0.48953	1	0.280054	0
nc_ncr1620	NA	NA	NA	0.910336	-0.581643	0.985126	1.06515	0.69841	0.678549	0.141912	0.0979598	0.885829	1.05499	0.055545
hypA	slr1675	hypA1	putative hydrogenase expression/formation prote in HypA1	0.907161	-0.207462	0.496825	0.265502	0.265778	0.576432	0.522053	0.0496357	0.641278	0.788157	0.152078
nc_sll0108-as	NA	NA	NA	0.9055	0.100858	0.655307	0.0657783	0.381125	0.972097	0.379343	0.00123959	0.885829	0.568968	0.0299561
slr1575	slr1575	slr1575	probable potassium efflux system	0.902651	-2.13192	0.590427	1.3923	0.732413	0.773957	0.122078	0.237247	0.763012	2.14576	0.25206
pobA	sll1297	pobA	probable dioxygenase; Rieske iron-sulfur compon ent	0.902286	-0.100493	0.54275	0.301144	0.102132	0.746353	0.894019	0.0127682	0.641278	0.709072	0.136818
nc_slr2047	NA	NA	NA	0.901085	0.0228131	0.660835	0.245644	0.283976	0.972097	0.492639	0.000280384	0.983831	0.621032	0.00439664
sll1659	sll1659	sll1659	hypothetical protein	0.897913	0.428137	0.836203	0.658932	0.146924	0.678549	0.747879	0.0721064	0.763012	0.332182	0.039021
nc_ncl1450	NA	NA	NA	0.896301	-0.195131	0.298328	0.586106	0.00903848	0.613832	1.83195	0.041358	0.221295	0.771759	0.505525
slr0820	slr0820	slr0820	probable glycosyltransferase	0.896117	-1.45216	0.655532	1.07455	0.167042	0.176628	0.696439	1.09339	0.524068	1.66048	0.465952
sll1022	sll1022	sll1022	hypothetical protein	0.895745	-0.28547	1.60083	0.387818	0.665259	0.721165	0.158555	0.0405268	0.983831	0.835245	0.00591317
rpl9	sll1244	rpl9	50S ribosomal protein L9	0.894821	-0.150449	0.182013	0.383109	0.0087241	0.613832	1.84269	0.0318878	0.221295	0.739118	0.484144
nc_slr1556-as	NA	NA	NA	0.894052	-2.2791	0.821614	2.17585	0.594325	1	0.202035	0	0.983831	2.24375	0.0158848
nc_slr2089-as2	NA	NA	NA	0.886166	0.333339	0.645339	0.172214	0.557172	0.799499	0.225095	0.0323946	1	0.390907	0
crtO	slr0088	crtO	beta-carotene ketolase	0.884893	-0.0496951	0.507143	0.100123	0.212427	0.576432	0.595347	0.0118896	0.221295	0.660853	0.432878
nc_slr0088	NA	NA	NA	0.880514	-0.358814	0.532475	0.302313	0.632601	0.461057	0.175108	0.12065	0.861594	0.876337	0.0566966
nc_sll1296-as	NA	NA	NA	0.879834	-0.16615	0.54856	0.343606	0.220868	0.773957	0.577054	0.0184897	0.687084	0.739622	0.120551
glgB	sll0158	glgB	1; 4-alpha-glucan branching enzyme	0.875865	0.136965	0.750747	0.149501	0.287104	0.952507	0.474685	0.0028943	0.763012	0.522481	0.0613753
nc_slr1102-as	NA	NA	NA	0.875297	0.228495	NA	NA	0.274963	0.867932	0.490802	0.0140557	1	0.457358	0
slr0815	slr0815	slr0815	hypothetical protein	0.873889	-0.0664226	0.872255	0.189444	0.69841	0.576432	0.13623	0.0158917	0.861594	0.664901	0.0430172
sppA	sll1703	sppA	protease IV	0.873777	0.25332	0.576178	0.310617	0.732413	0.851069	0.118173	0.0177414	0.763012	0.438729	0.051537
nc_sll0462	NA	NA	NA	0.87347	0.335731	NA	NA	0.274963	0.675623	0.489777	0.0571736	1	0.380239	0
nc_slr1416	NA	NA	NA	0.870927	0.0341346	0.581787	0.0785656	0.455134	0.835084	0.297736	0.00267171	0.763012	0.591701	0.0695065
nc_slr0327	NA	NA	NA	0.870334	0.014538	0.320575	0.096114	0.112137	0.746353	0.827037	0.00184714	0.885829	0.605139	0.0318605
sll0217	sll0217	sll0217	flavoprotein	0.868628	-0.56039	0.502719	0.526871	0.665259	0.746353	0.153755	0.071201	0.885829	1.01047	0.053201
slr1661	slr1661	slr1661	hypothetical protein	0.86674	1.03021	0.400498	0.381992	0.0273336	0.0103106	1.35498	2.04674	0.885829	-0.115591	0.00608584
nc_slr0713-as	NA	NA	NA	0.864993	-0.359952	NA	NA	0.274963	0.582034	0.485024	0.0846073	1	0.866167	0
nc_ncr0060	NA	NA	NA	0.860444	-0.797744	0.0166796	0.687636	0.0881685	0.290577	0.907499	0.428181	0.885829	1.17252	0.0617328
pth	slr0922	pth	peptidyl-tRNA hydrolase	0.85782	-0.10148	0.395359	0.161446	0.0385156	0.290577	1.21327	0.0544681	0.221295	0.678327	0.444324
ssl7038	ssl7038	ssl7038	hypothetical protein	0.852795	-0.598845	0.294954	0.399734	0.0110078	0.0731074	1.67003	0.680311	0.221295	1.02646	0.672364
nc_sml0003	NA	NA	NA	0.851366	-0.273004	NA	NA	0.274963	0.582034	0.477382	0.06417	1	0.795049	0
htrA	slr1204	htrA	protease	0.843072	0.053794	0.819658	0.142202	0.560292	0.773957	0.212105	0.00598637	0.983831	0.558104	0.00395113
nc_slr0630-as	NA	NA	NA	0.840816	0.551035	NA	NA	0.274963	0.497648	0.471467	0.167006	1	0.204906	0
ssr2754	ssr2754	ssr2754	hypothetical protein	0.840666	-0.0319706	0.59792	0.185979	0.594325	0.835084	0.189971	0.00250234	0.885829	0.617047	0.0324875
ssr2060	ssr2060	ssr2060	unknown protein	0.838512	-0.0408158	0.90481	0.529473	0.830824	1	0.0674925	0	1	0.621779	0
nc_sll1289-as	NA	NA	NA	0.836802	-0.0391651	0.698356	0.0740501	0.770897	0.392815	0.0945615	0.0158937	0.885829	0.619402	0.0326114
mgtE	slr1216	mgtE	Mg2+ transport protein	0.836007	0.044882	0.329378	0.275793	0.0164281	0.934933	1.49178	0.00131144	0.307021	0.55941	0.286883
nc_ncl1330	NA	NA	NA	0.835665	0.319741	0.112396	0.0877381	0.0126554	0.386973	1.58586	0.131836	0.391492	0.364813	0.14858
sll0493	sll0493	sll0493	hypothetical protein	0.830224	-0.650161	0.249863	0.452912	0.012227	0.0627283	1.58795	0.781843	0.221295	1.04679	0.685678
nc_ssr0109-as	NA	NA	NA	0.827521	-1.04474	NA	NA	0.274963	0.497648	0.464012	0.316637	1	1.32389	0
nc_ncl1390	NA	NA	NA	0.827257	0.083678	NA	NA	0.274963	0.952507	0.463864	0.00176825	1	0.52579	0
nc_slr0306	NA	NA	NA	0.825757	0.156339	0.485466	0.177976	0.146924	0.952507	0.68778	0.00330369	0.763012	0.47335	0.0556039
slr0957	slr0957	slr0957	hypothetical protein	0.825455	0.00457202	0.548938	0.10837	0.489288	0.53993	0.25625	0.00122376	0.687084	0.580452	0.094608
nc_sll0641-as	NA	NA	NA	0.819762	-0.0591359	0.676717	0.204543	0.779283	0.647663	0.088784	0.0111561	0.983831	0.621474	0.00439977
sarA	sll0750	hik8; sasA	two-component sensor histidine kinase; KaiC-int eracting protein; involved in circadian rhythm	0.819143	0.301496	1.75094	0.277724	0.665259	0.851069	0.144996	0.0211154	0.983831	0.366032	0.00259135
nc_ncr0290	NA	NA	NA	0.818815	-0.326334	0.390554	0.674929	0.0141659	0.830848	1.51379	0.0262629	0.307021	0.809743	0.415262
nc_slr2077-as	NA	NA	NA	0.817323	-0.317183	NA	NA	0.274963	0.582034	0.458294	0.0745543	1	0.802217	0
nc_ncr1160	NA	NA	NA	0.816703	-1.1943	0.746865	0.18947	0.557172	0.240393	0.207451	0.739363	0.885829	1.42199	0.0748677
nc_slr1204	NA	NA	NA	0.813562	0.140568	0.514572	0.402721	0.220868	1	0.533589	0	0.763012	0.475878	0.0559009
slr1584	slr1584	slr1584	two-component transcription regulator OmpR subf amily	0.808766	0.270574	0.384502	0.225234	0.0273336	0.799499	1.26435	0.0262949	0.524068	0.380559	0.10679
nc_sll0928-as2	NA	NA	NA	0.804448	0.0366947	0.14365	0.149285	0.112137	0.799499	0.764428	0.00356606	0.885829	0.542883	0.0285827
nc_sll1733-as	NA	NA	NA	0.8012	0.160695	NA	NA	0.274963	1	0.449254	0	1	0.452906	0
nc_slr0552	NA	NA	NA	0.800821	0.0297964	0.56014	0.254337	0.41871	0.678549	0.30278	0.00501828	0.763012	0.545197	0.0640437
sll0041	sll0041	pixJ1; pisJ1; taxD1	phytochrome-like photoreceptor protein for posi tive phototaxis	0.796958	-0.464316	0.565929	0.657222	0.732413	0.773957	0.107784	0.0516706	0.861594	0.891855	0.0577005
slr2131	slr2131	slr2131	RND multidrug efflux transporter	0.795539	-0.204734	0.146526	0.27146	0.00903848	0.386973	1.62601	0.0844161	0.221295	0.7073	0.463302
nc_ncr1120	NA	NA	NA	0.79502	0.151263	NA	NA	0.274963	1	0.445788	0	1	0.455205	0
amiC	slr0447	urtA	periplasmic protein; ABC-type urea transport sy stem substrate-binding protein	0.794655	-1.66288	1.0518	1.23181	0.862463	0.290577	0.051064	0.892535	0.885829	1.73774	0.0914919
nc_sll0423	NA	NA	NA	0.791836	0.488061	0.56952	0.151827	0.236728	0.290577	0.495492	0.261962	1	0.214802	0
sll0007	sll0007	sll0007	hypothetical protein	0.790172	0.436353	0.500912	0.306909	0.265778	0.576432	0.454729	0.104398	0.95963	0.250188	0.00447746
sll0241	sll0241	sll0241	unknown protein	0.785536	0.0420306	0.565686	0.258732	0.236728	0.891444	0.49155	0.00209758	0.763012	0.525738	0.0617578
nc_sll1496-as	NA	NA	NA	0.783721	0.477361	0.573807	0.313562	0.41871	0.267977	0.296315	0.273003	0.983831	0.21663	0.00153364
sll1384	sll1384	sll1384	similar to DnaJ protein	0.781382	-0.195689	0.921867	0.551073	0.862463	0.934933	0.0502112	0.00571797	1	0.690894	0
nc_sll0372-as	NA	NA	NA	0.780244	0.207982	0.485743	0.146089	0.116352	0.647663	0.728925	0.039236	0.763012	0.40465	0.0475338
nc_sll0944-as	NA	NA	NA	0.778319	-0.0151595	0.0926457	0.127876	0.0881685	0.746353	0.820883	0.0019261	0.885829	0.561074	0.0295405
nc_slr1043	NA	NA	NA	0.775682	0.107013	0.917816	0.338977	0.41871	0.746353	0.293276	0.0135966	0.983831	0.472821	0.00334737
ssl3382	ssl3382	ssl3382	hypothetical protein	0.773229	0.140935	0.307601	0.259014	0.0273336	0.851069	1.20879	0.00987041	0.391492	0.447099	0.182093
suhB2	sll1383	suhB	probable myo-inositol-1(or 4)-monophosphatase	0.770417	-0.514587	0.85054	0.517597	0.489288	0.0855471	0.239164	0.549473	0.641278	0.908635	0.175324
nc_slr0197-as	NA	NA	NA	0.768559	-0.0128474	0.557901	0.588619	0.453524	1	0.263923	0	0.885829	0.552538	0.029091
slr0876	slr0876	slr0876	hypothetical protein	0.768357	0.0513016	0.664899	0.0722605	0.69841	0.799499	0.119779	0.00498559	0.885829	0.507035	0.0266953
nc_sll1009	NA	NA	NA	0.768261	0.0810275	NA	NA	0.274963	0.952507	0.430783	0.00171224	1	0.485947	0
nc_slr0103	NA	NA	NA	0.764216	-0.0290007	0.404842	0.0560441	0.116352	0.32501	0.713952	0.0141553	0.307021	0.560889	0.287642
sll1737	sll1737	ycf60	hypothetical protein YCF60	0.762692	0.183996	0.367704	0.147737	0.046239	1	1.01819	0	0.524068	0.4092	0.114827
slr1647	slr1647	slr1647	hypothetical protein	0.762585	0.137499	0.513412	0.404983	0.346721	0.914355	0.350804	0.00534666	0.885829	0.442002	0.0232714
nc_slr0801	NA	NA	NA	0.761974	-0.37483	0.508881	0.400435	0.381125	0.461057	0.319216	0.126035	0.641278	0.803842	0.155104
slr0881	slr0881	slr0881	unknown protein	0.761818	0.095995	0.540585	0.154137	0.964769	0.914355	0.0118665	0.00373278	1	0.470808	0
slr1241	slr1241	slr1241	hypothetical protein	0.761346	0.0294213	0.783824	0.269554	0.831373	0.972097	0.0610632	0.000361602	0.983831	0.517549	0.00366402
sll0754	sll0754	sll0754	ribosome binding factor A	0.760667	0.186176	0.335558	0.128418	0.054057	0.972097	0.963879	0.00228819	0.391492	0.406227	0.165447
sgl0002	sgl0002	sgl0002	hypothetical protein	0.756414	-0.258435	0.367386	0.452442	0.137357	0.835084	0.652141	0.0202277	0.641278	0.717607	0.138465
nc_slr0615-as2	NA	NA	NA	0.755654	0.0349336	0.509744	0.0915633	0.321951	0.830848	0.371941	0.00281141	0.885829	0.509626	0.0268318
petM	smr0003	petM	cytochrome b6-f complex subunit PetM	0.750055	0.198844	0.192888	0.101607	0.054057	0.835084	0.950431	0.0155635	0.641278	0.389765	0.0752065
nc_slr0408	NA	NA	NA	0.746067	0.241095	0.504342	0.203442	0.594325	0.952507	0.168594	0.00509473	0.983831	0.357069	0.00252789
slr1417	slr1417	ycf57	hypothetical protein YCF57	0.741717	0.06772	0.455994	0.141628	0.212427	0.952507	0.49902	0.00143103	0.687084	0.476588	0.0776791
dnaA	sll0848	dnaA	chromosomal replication initiator protein DnaA	0.740579	-0.397979	0.107448	0.267787	0.00903848	0.0731074	1.51367	0.452119	0.221295	0.805082	0.527352
lig2	sll1583	lig	unknown protein	0.739741	-0.83537	0.381439	0.533213	0.0164281	0.038155	1.32	1.18493	0.221295	1.11377	0.729553
sll7031	sll7031	sll7031	hypothetical protein	0.739735	-0.0759285	1.14513	0.807052	0.190006	0.830848	0.533522	0.00611062	0.641278	0.576761	0.111288
nc_sll0145	NA	NA	NA	0.739589	-1.43108	0.513199	0.36642	0.287104	0.0922252	0.400828	1.48139	0.641278	1.5349	0.296164
lacG	slr1723	lacG	permease protein of sugar ABC transporter	0.738203	0.292668	0.344082	0.150502	0.046239	0.678549	0.985494	0.0492909	0.524068	0.31504	0.0884043
slr0341	slr0341	slr0341	unknown protein	0.736288	-1.12092	0.409211	1.06586	0.317805	0.952507	0.366553	0.0236868	0.95963	1.31324	0.0235023
nrtD	sll1082	nrtD	ABC transport system ATP-binding protein	0.731703	0.246114	0.55723	0.148327	0.265778	0.576432	0.421081	0.0588832	0.983831	0.343363	0.00243086
sll1442	sll1442	sll1442	hypothetical protein	0.731379	0.18269	0.579421	0.209747	0.632601	0.934933	0.145449	0.00533814	1	0.387982	0
lexA	sll1626	lexA	LexA repressor	0.730573	-0.451926	0.809152	0.457108	0.560292	0.100249	0.183802	0.451437	0.391492	0.836153	0.340546
nc_sll0928-as	NA	NA	NA	0.728817	0.217935	NA	NA	0.274963	0.867932	0.408666	0.0134061	1	0.361248	0
ssr1499	ssr1499	ssr1499	hypothetical protein	0.728026	0.134976	0.582888	0.102136	0.381125	0.891444	0.304993	0.0067361	0.95963	0.41935	0.00750485
apcF	slr1459	apcF	phycobilisome core component	0.728014	-2.24261	1.85061	0.864213	0.130922	0.00942125	0.642827	4.54329	0.687084	2.10055	0.342369
srrA	slr1897	srrA	periplasmic sugar-binding protein of ABC transp orter	0.726864	0.285788	0.478898	0.227764	0.594325	0.914355	0.164254	0.0111129	0.983831	0.311887	0.00220803
ndbB	slr1743	ndbB	type 2 NADH dehydrogenase NdbB	0.726716	0.198469	0.740421	0.136642	0.489288	1	0.225598	0	0.95963	0.373527	0.00668479
sll0509	sll0509	sll0509	similar to 5'; 5'''-P-1; P-4-tetraphosphate phosp horylase II	0.725962	0.195262	0.440207	0.122743	0.287104	0.851069	0.393443	0.0136752	0.861594	0.375262	0.0242784
nc_slr1556	NA	NA	NA	0.723598	0.905643	0.426083	0.502597	0.801021	0.576432	0.069723	0.216677	0.983831	-0.128725	0.000911316
ssr0349	ssr0349	ssr0349	hypothetical protein	0.722015	0.255886	0.255623	0.156674	0.046468	0.835084	0.962335	0.0200281	0.529731	0.329603	0.0909523
sll1158	sll1158	sll1158	hypothetical protein	0.720525	0.0657901	0.52554	0.13113	0.521743	0.721165	0.203579	0.00933991	0.763012	0.462968	0.0543843
sll0436	sll0436	sll0436	hypothetical protein	0.719997	0.147135	0.394526	0.0977323	0.190006	0.851069	0.519286	0.0103046	0.641278	0.405074	0.0781605
hflX	slr1521	hflX	GTP-binding protein	0.71891	-0.11944	0.353204	0.382052	0.0641744	0.799499	0.8574	0.0116074	0.391492	0.592803	0.241435
sll1906	sll1906	sll1906	hypothetical protein	0.718443	0.174793	0.419268	0.131464	0.130922	0.873633	0.634376	0.0102553	0.687084	0.384418	0.0626564
ndbC	sll1484	ndbC	type 2 NADH dehydrogenase	0.715061	0.143254	0.379178	0.205992	0.130922	0.934933	0.63139	0.00418583	0.641278	0.404329	0.0780166
nc_ssl0318	NA	NA	NA	0.712993	0.115608	0.857464	0.0572125	0.87572	0.934933	0.0410931	0.00337803	1	0.422415	0
nc_sll1942	NA	NA	NA	0.712054	-0.477187	0.245371	0.80943	0.100145	0.917885	0.711607	0.0177569	0.885829	0.84092	0.0442743
sll1496	sll1496	sll1496	mannose-1-phosphate guanyltransferase	0.711127	0.253265	0.510423	0.201544	0.130922	0.678549	0.627916	0.0426547	0.687084	0.323757	0.0527692
slr1837	slr1837	slr1837	two-component system response regulator OmpR su bfamily	0.710301	-0.226181	0.568233	0.172843	0.453524	0.0731074	0.243917	0.25695	0.524068	0.662193	0.18582
nc_slr0721	NA	NA	NA	0.709388	-0.110657	0.165185	0.14107	0.132737	0.519819	0.62214	0.0314429	0.885829	0.579859	0.0305295
trxA2	sll1980	trxA	thiol:disulfide interchange protein TrxA	0.703179	-1.1582	0.453855	0.320296	0.130922	0.0189548	0.620898	1.99474	0.221295	1.31619	0.862145
ctrl9	NA	NA	NA	0.702257	0.179666	NA	NA	0.305208	0.934933	0.361946	0.00524978	1	0.369528	0
nc_sll0247-as	NA	NA	NA	0.69985	0.333748	0.557067	0.259267	0.964769	0.891444	0.0109013	0.016656	1	0.258873	0
nc_sll1906-as	NA	NA	NA	0.697611	0.108603	0.501461	0.0843824	0.801021	0.746353	0.067219	0.0137987	0.95963	0.416491	0.0074537
nc_ncr0730	NA	NA	NA	0.697251	0.390297	0.543278	0.239773	0.770897	0.576432	0.0787918	0.0933794	1	0.217049	0
apcC	ssr3383	apcC	phycobilisome small core linker polypeptide	0.695149	0.0308922	0.397802	0.173786	0.167042	0.461057	0.540252	0.0103873	0.641278	0.4697	0.0906303
sll1039	sll1039	sll1039	hypothetical protein	0.692701	0.254343	0.389035	0.117001	0.130922	0.647663	0.611646	0.047982	0.885829	0.309966	0.0163197
nc_sll1329	NA	NA	NA	0.692525	-0.127887	0.660525	0.295591	0.453524	0.386973	0.237813	0.0527304	0.641278	0.580119	0.111936
nc_ssl1972-as	NA	NA	NA	0.69052	0.163174	0.103116	0.0603271	0.112137	0.972097	0.656168	0.00200549	0.885829	0.37289	0.0196326
slr8038	slr8038	slr8038	WD-repeat protein	0.688638	0.127087	0.377197	0.0945833	0.146924	0.914355	0.573573	0.0049418	0.391492	0.397077	0.16172
nc_ssr2848-as2	NA	NA	NA	0.688121	0.549112	1.31559	0.714835	0.919064	0.905655	0.0252225	0.0236321	1	0.0982943	0
nc_slr1200-as	NA	NA	NA	0.687916	0.417571	0.491962	0.210526	0.504711	0.595266	0.204282	0.0940741	0.983831	0.191162	0.00135335
slr1043	slr1043	cheW	similar to chemotaxis protein CheW	0.685791	0.519342	0.695592	0.253697	0.770897	0.176628	0.0774967	0.391034	0.861594	0.117697	0.00761468
nc_sll0943	NA	NA	NA	0.685562	0.242277	0.907232	0.280276	0.891395	0.952507	0.03423	0.0051197	1	0.31345	0
nc_ssr2061	NA	NA	NA	0.684282	0.246767	0.403608	0.286129	0.190006	0.799499	0.493527	0.0239813	0.885829	0.30937	0.0162883
morR	slr1416	morR	similar to MorR protein	0.68366	0.215882	0.432351	0.298923	0.346721	0.934933	0.314497	0.006308	0.861594	0.330769	0.0213998
nc_sll0405-as	NA	NA	NA	0.682214	-0.161024	0.328268	0.310041	0.16298	0.835084	0.537493	0.0126034	0.641278	0.596259	0.11505
slr0407	slr0407	slr0407	hypothetical protein	0.682027	0.168369	0.471271	0.222016	0.521743	0.914355	0.192702	0.00654704	0.95963	0.363211	0.00650017
nc_slr0404-as	NA	NA	NA	0.68052	0.215175	0.128154	0.211634	0.132737	0.934933	0.596822	0.00628733	0.885829	0.329049	0.0173244
pgm	sll0726	pgm1	phosphoglucomutase	0.67967	0.133844	0.53979	0.140599	0.146924	0.851069	0.566103	0.0093738	0.687084	0.385958	0.0629073
sll1006	sll1006	sll1006	unknown protein	0.677973	0.238489	0.339668	0.180188	0.190006	0.873633	0.488977	0.0139924	0.524068	0.310762	0.0872038
nc_sll1580	NA	NA	NA	0.67624	-1.1818	0.10149	0.456826	0.112137	0.199344	0.642598	0.827725	0.885829	1.31383	0.0691729
sll1570	sll1570	sll1570	unknown protein	0.675524	0.100556	0.441163	0.111871	0.317805	0.952507	0.336303	0.00212491	0.95963	0.406564	0.00727603
nc_ncr0030	NA	NA	NA	0.675261	-0.494719	0.517041	0.562864	0.60456	0.799499	0.147585	0.0480778	0.983831	0.827301	0.00585693
slr1208	slr1208	slr1208	probable oxidoreductase	0.674522	-0.565356	0.468583	0.57198	0.632601	0.873633	0.134142	0.03317	0.861594	0.876726	0.0567217
rpl28	ssr1604	rpl28	50S ribosomal protein L28	0.672836	-0.16368	0.278789	0.105513	0.0230333	0.0731074	1.10186	0.185946	0.221295	0.591506	0.387453
nc_sll1770	NA	NA	NA	0.672272	0.209073	0.258247	0.248471	0.0816938	0.873633	0.731305	0.0122665	0.763012	0.327531	0.0384748
sll1849	sll1849	sll1849	probable dioxygenase Rieske iron-sulfur compone nt	0.67187	0.0688313	0.449171	0.181566	0.146924	0.721165	0.559606	0.00977166	0.687084	0.426413	0.0695011
slr2125	slr2125	slr2125	hypothetical protein	0.670292	0.0437855	0.435208	0.124899	0.236728	0.576432	0.419436	0.0104758	0.687084	0.443007	0.0722058
nc_sll1812-as	NA	NA	NA	0.666623	0.122451	1.00996	0.14363	0.265778	0.873633	0.383629	0.00718435	0.687084	0.384788	0.0627166
slr1726	slr1726	slr1726	unknown protein	0.666577	0.0391554	0.509737	0.205722	0.632601	0.891444	0.132562	0.00195409	0.861594	0.443654	0.0287032
ssl2148	ssl2148	ssl2148	hypothetical protein	0.665879	-0.307002	0.361723	0.197959	0.146924	0.116375	0.554616	0.286783	0.391492	0.687931	0.280179
slr0797	slr0797	coaT	cobalt-transporting P-type ATPase (cobalt efflu x pump) involved in cobalt tolerance	0.665773	0.203371	0.123303	0.17393	0.012227	0.914355	1.27341	0.00790812	0.221295	0.326968	0.214173
sll7009	sll7009	sll7009	CRISPR1 repressor	0.665029	0.250629	0.388676	0.171557	0.130922	0.773957	0.587213	0.0278909	0.763012	0.293025	0.0344213
slr2071	slr2071	slr2071	unknown protein	0.663627	0.0790304	0.3021	0.0611082	0.0641744	0.851069	0.791467	0.00553492	0.307021	0.413372	0.21199
nc_ncr0380	NA	NA	NA	0.662154	0.349445	0.376007	0.231818	0.212427	0.773957	0.445491	0.0388874	0.861594	0.221119	0.0143058
slr0157	slr0157	slr0157	unknown protein	0.661879	0.107219	0.502768	0.127105	0.45827	0.952507	0.224296	0.00226572	0.95963	0.392204	0.00701904
petE	sll0199	petE	plastocyanin	0.661647	-0.953364	0.610999	0.674469	0.0759792	0.0319505	0.740585	1.42578	0.391492	1.14199	0.465105
slr1276	slr1276	pilO	hypothetical protein	0.659368	0.751438	0.585693	0.367412	0.770897	0.0855471	0.0745109	0.802381	1	-0.0651035	0
slr0992	slr0992	slr0992	probable tRNA/rRNA methyltransferase	0.659317	-0.206718	0.930317	0.405476	0.831373	0.721165	0.05288	0.0293467	1	0.612379	0
nc_sll1750-as	NA	NA	NA	0.65803	0.255301	NA	NA	0.340222	0.799499	0.308115	0.0248107	1	0.284772	0
nc_sll1941	NA	NA	NA	0.657246	0.0236759	NA	NA	0.340222	0.799499	0.307747	0.00230087	1	0.448002	0
slr1385	slr1385	slr1385	unknown protein	0.657228	0.147389	0.457204	0.333106	0.236728	0.647663	0.411261	0.0278051	0.95963	0.360511	0.00645184
nc_sll1906-as2	NA	NA	NA	0.656689	-0.00310926	NA	NA	0.340222	0.746353	0.307487	0.00039505	1	0.466548	0
sll0096	sll0096	sll0096	hypothetical protein	0.656067	0.201317	0.434236	0.12528	0.521743	0.873633	0.185367	0.0118115	1	0.321556	0
slr0309	slr0309	slr0309	probable methyltransferase	0.6544	0.00382998	0.345364	0.104806	0.212427	0.613832	0.440274	0.000811766	0.307021	0.460022	0.235914
nc_sll0621-as	NA	NA	NA	0.65435	-0.473842	0.222654	0.333882	0.0816938	0.196469	0.711809	0.334867	0.641278	0.797752	0.153929
nc_ncr0500	NA	NA	NA	0.653939	-0.242058	NA	NA	0.340222	0.582034	0.306199	0.0568962	1	0.633566	0
sll1262	sll1262	sll1262	hypothetical protein	0.652726	-0.608714	0.216683	0.236966	0.0230333	0.0451179	1.06893	0.819117	0.221295	0.891973	0.584268
nc_sll1806-as	NA	NA	NA	0.652572	0.0333487	0.360479	0.125753	0.130922	0.773957	0.576213	0.00371115	0.307021	0.437857	0.224547
sll1956	sll1956	sll1956	hypothetical protein	0.651448	0.228504	0.766507	0.25034	0.665259	0.873633	0.115313	0.0134065	0.95963	0.299067	0.00535222
slr0006	slr0006	slr0006	unknown protein	0.650938	0.135557	0.557141	0.182958	0.632601	1	0.129452	0	0.95963	0.364429	0.00652197
slr5005	slr5005	slr5005	hypothetical protein	0.65019	-0.0996395	0.377051	0.165493	0.453524	0.647663	0.223275	0.0187971	0.524068	0.53021	0.148784
nc_sll1917-as	NA	NA	NA	0.649604	0.181043	NA	NA	0.340222	0.914355	0.304169	0.00703987	1	0.331323	0
nc_slr1559	NA	NA	NA	0.646841	0.457577	NA	NA	0.340222	0.582034	0.302875	0.107554	1	0.13383	0
ssl1498	ssl1498	ssl1498	hypothetical protein	0.646688	-0.0301641	0.238908	0.265003	0.116352	0.917885	0.604153	0.00112245	0.641278	0.478606	0.0923488
slr0073	slr0073	hik36	two-component sensor histidine kinase	0.64447	-0.261895	0.500436	0.162903	0.167042	0.0731074	0.500866	0.297522	0.391492	0.640897	0.261023
psaM	smr0005	psaM	photosystem I subunit XII	0.644443	-0.0205156	0.104312	0.116832	0.054057	0.647663	0.816605	0.00387029	0.641278	0.470197	0.0907261
nc_sll1037-as	NA	NA	NA	0.642791	0.211802	0.299569	0.202273	0.115221	0.952507	0.603239	0.00447571	0.687084	0.304755	0.0496721
nc_ncr0980	NA	NA	NA	0.640909	0.184696	0.423529	0.0588308	0.41871	0.835084	0.24232	0.0144561	0.983831	0.322592	0.00228381
sll0238	sll0238	sll0238	unknown protein	0.640122	0.0993669	0.485649	0.0752594	0.862463	0.952507	0.0411338	0.00209978	1	0.382371	0
slr1573	slr1573	slr1573	hypothetical protein	0.638231	-0.0316016	0.697021	0.185774	0.521743	0.386973	0.180328	0.01303	0.885829	0.473643	0.0249372
nc_sll0764-as	NA	NA	NA	0.637845	0.160618	0.244531	0.0390655	0.199186	0.934933	0.446964	0.0046932	0.885829	0.337451	0.0177667
sll1643	sll1643	sll1643	hypothetical protein	0.637705	0.00173627	0.704281	0.195282	0.489288	0.461057	0.197966	0.000583813	0.687084	0.449698	0.0732963
nc_slr1367	NA	NA	NA	0.637594	-1.50994	0.39472	1.04346	0.212427	0.135288	0.428967	1.31174	0.307021	1.51853	0.778752
pntB	slr1434	pntB	pyridine nucleotide transhydrogenase beta subun it	0.635558	0.207659	0.461409	0.171707	0.892735	0.952507	0.0313187	0.00438816	1	0.302571	0
nc_ssl3222-as	NA	NA	NA	0.635495	-0.164042	0.562782	0.360127	0.732413	0.799499	0.0859468	0.015942	0.983831	0.565358	0.00400249
sll0611	sll0611	sll0611	hypothetical protein	0.634718	0.0443329	0.673711	0.137019	0.560292	0.830848	0.159686	0.00356785	0.95963	0.417466	0.00747113
opcA	slr1734	opcA	glucose 6-phosphate dehydrogenase assembly prot ein	0.633576	-0.813337	0.661494	0.613691	0.594325	0.228419	0.143173	0.521567	0.687084	1.02312	0.166759
slr1770	slr1770	slr1770	hypothetical protein	0.632109	0.188588	0.276475	0.108275	0.0881685	0.914355	0.666677	0.00733328	0.524068	0.313617	0.0880048
slr1395	slr1395	slr1395	hypothetical protein	0.630501	-0.369276	0.376814	0.325469	0.732413	0.613832	0.0852714	0.0782682	0.641278	0.706949	0.136408
nc_slr1431	NA	NA	NA	0.630395	0.147766	0.217063	0.152017	0.0327295	0.952507	0.936175	0.00312254	0.221295	0.34127	0.223542
sll0298	sll0298	sll0298	hypothetical protein	0.630086	0.164152	0.610245	0.236279	0.116352	0.891444	0.588644	0.00819214	0.687084	0.329466	0.0536997
nc_sll1321-as	NA	NA	NA	0.62994	-0.0418211	0.371899	0.376734	0.190006	0.952507	0.454334	0.000883748	0.687084	0.475007	0.0774214
slr1077	slr1077	slr1077	probable glycosyltransferase	0.627678	-0.416631	0.324657	0.351852	0.287104	0.386973	0.340177	0.171785	0.391492	0.738438	0.300749
slr1495	slr1495	slr1495	hypothetical protein	0.625742	0.0189664	0.278251	0.199416	0.0641744	0.613832	0.746284	0.00401993	0.307021	0.429055	0.220033
nc_ncr1360	NA	NA	NA	0.625097	-0.11242	0.189614	0.175668	0.165321	0.647663	0.488621	0.0212081	0.885829	0.521503	0.027457
slr1085	slr1085	slr1085	probable glycosyltransferase	0.624119	-0.29541	0.463183	0.0958739	0.862463	0.0627283	0.0401055	0.355241	0.391492	0.650205	0.264814
nc_sll1885-as2	NA	NA	NA	0.621753	-0.112445	NA	NA	0.340222	0.582034	0.291128	0.0264303	1	0.519156	0
nc_ncl1260	NA	NA	NA	0.620224	-2.03223	0.22608	1.44352	0.190006	0.196469	0.447326	1.43619	0.641278	1.87557	0.361898
nc_ncr0920	NA	NA	NA	0.62005	-0.354955	NA	NA	0.340222	0.582034	0.290331	0.0834329	1	0.689433	0
slr0513	slr0513	slr0513	iron transport system substrate-binding protein ; periplasmic protein	0.618216	-0.893402	0.43292	1.10641	0.212427	0.799499	0.41593	0.0868226	0.687084	1.06888	0.174216
nc_sll0920-as	NA	NA	NA	0.618115	0.0947569	0.112895	0.0193253	0.199186	0.934933	0.433138	0.00276877	0.885829	0.37007	0.0194841
sll6098	sll6098	sll6098	hypothetical protein	0.618085	0.154674	0.321153	0.205985	0.146924	0.914355	0.514808	0.00601453	0.524068	0.327681	0.0919513
nc_slr0163	NA	NA	NA	0.617686	0.832403	0.448106	0.544205	0.594325	0.497648	0.139582	0.252283	1	-0.151828	0
nc_slr0946	NA	NA	NA	0.617465	0.0873205	0.34203	0.0149727	0.367318	0.917885	0.268571	0.00324933	0.641278	0.374869	0.0723322
sll1951	sll1951	sll1951	unknown protein	0.616276	-0.166169	0.196466	0.0876995	0.0230333	0.0731074	1.00924	0.188774	0.221295	0.553272	0.362409
slr1594	slr1594	slr1594	two-component response regulator PatA subfamily	0.615921	-0.0144812	0.712878	0.221979	0.945895	0.647663	0.0148788	0.0027319	0.95963	0.445761	0.00797752
slr0078	slr0078	slr0078	putative 6-pyruvoyl tetrahydrobiopterin synthas e	0.615084	0.152083	0.329907	0.229005	0.146924	0.830848	0.512309	0.0122394	0.641278	0.327392	0.0631713
slr1441	slr1441	slr1441	hypothetical protein	0.615033	0.135734	0.448208	0.143114	0.919064	0.952507	0.0225435	0.00286827	1	0.338916	0
slr1599	slr1599	slr1599	hypothetical protein	0.613418	-0.00156709	0.386094	0.279473	0.346721	0.830848	0.282184	0.000126117	0.687084	0.43486	0.0708779
slr1752	slr1752	slr1752	hypothetical protein	0.612857	0.107933	0.193597	0.232219	0.0273336	0.952507	0.958082	0.00228081	0.221295	0.357035	0.233868
sll1601	sll1601	sll1601	hypothetical protein	0.612613	-0.233594	0.480135	0.254519	0.945895	0.53993	0.0147989	0.0625242	0.885829	0.598359	0.0315035
sll1773	sll1773	sll1773	hypothetical protein	0.609573	-0.000767538	0.834591	0.234825	0.919064	0.576432	0.0223434	0.000183635	1	0.431576	0
slr1753	slr1753	slr1753	hypothetical protein	0.608591	1.19257	0.273559	0.47142	0.046239	0.0134409	0.812465	2.23199	0.687084	-0.412939	0.0673049
nc_slr1763-as	NA	NA	NA	0.607563	0.0758752	NA	NA	0.340222	0.952507	0.284484	0.00160337	1	0.37596	0
sll0858	sll0858	sll0858	hypothetical protein	0.607537	0.0742495	0.144596	0.0983908	0.0230333	0.773957	0.99493	0.00826273	0.221295	0.377091	0.247006
nc_ncr0240	NA	NA	NA	0.606599	0.107238	0.328374	0.159063	0.236728	0.799499	0.37958	0.0104216	0.885829	0.353101	0.0185907
fus	slr1105	fus	GTP-binding protein TypA/BipA homolog	0.606325	-0.778587	0.521715	0.52002	0.831373	0.290577	0.0486298	0.417898	0.885829	0.979281	0.051559
nc_slr0216-as	NA	NA	NA	0.605465	-0.0310045	0.559591	0.14515	0.287104	0.721165	0.328138	0.00440156	0.687084	0.450052	0.073354
nc_sll0524-as	NA	NA	NA	0.60542	0.228553	0.48063	0.342348	0.770897	0.891444	0.0684146	0.0114062	1	0.266485	0
slr0552	slr0552	slr0552	hypothetical protein	0.605368	0.181496	0.776	0.467874	0.381125	1	0.253608	0	0.687084	0.299723	0.0488518
nc_slr1147-as	NA	NA	NA	0.604865	-0.196765	0.444297	0.132874	0.862463	0.450721	0.0388682	0.068099	0.885829	0.566838	0.0298439
nc_slr0229	NA	NA	NA	0.604159	0.166583	NA	NA	0.340222	1	0.28289	0	1	0.309413	0
nc_sll1496-as2	NA	NA	NA	0.603135	0.424909	0.341328	0.122696	0.219897	0.355751	0.39673	0.190722	0.983831	0.126025	0.000892202
ssl3127	ssl3127	ssl3127	similar to permease protein of ABC transporter	0.602597	-0.0143348	0.546294	0.307035	0.60456	0.934933	0.131704	0.000418857	0.983831	0.436237	0.00308837
sll1315	sll1315	sll1315	unknown protein	0.600817	0.322968	0.521146	0.158344	0.945895	0.647663	0.014514	0.0609283	0.885829	0.196469	0.0103441
nc_sll1338-as	NA	NA	NA	0.600052	0.0565396	0.302879	0.220733	0.130922	0.799499	0.529838	0.00549463	0.687084	0.384321	0.0626406
nc_slr1572	NA	NA	NA	0.599571	-0.073365	0.300466	0.267261	0.130922	0.891444	0.529413	0.00366135	0.529731	0.475837	0.131305
sll1200	sll1200	sll1200	hypothetical protein	0.598881	0.204225	0.412005	0.201479	0.892735	0.773957	0.0295114	0.0227269	0.983831	0.279064	0.00197565
slr0787	slr0787	slr0787	hypothetical protein	0.598807	0.0434204	0.430132	0.222452	0.594325	0.952507	0.135316	0.000917542	0.95963	0.392718	0.00702824
nc_sll1194	NA	NA	NA	0.598328	-0.712801	1.05934	0.728189	0.504711	0.737575	0.177678	0.0942278	0.885829	0.927108	0.0488121
nc_sll0082-as	NA	NA	NA	0.598043	0.011435	0.286607	0.273804	0.130922	0.678549	0.528064	0.00192587	0.687084	0.414794	0.0676074
psbU	sll1194	psbU	photosystem II 12 kDa extrinsic protein	0.597115	-1.04139	0.252625	0.498313	0.0641744	0.0270682	0.712143	1.63243	0.221295	1.1586	0.758917
sll0625	sll0625	sll0625	unknown protein	0.596591	0.151051	0.371852	0.168909	0.41871	0.891444	0.225563	0.00753833	0.861594	0.315044	0.0203825
nc_ncr1200	NA	NA	NA	0.596476	0.205119	0.176402	0.0472771	0.199186	0.905655	0.417975	0.00882773	0.885829	0.276731	0.0145698
nc_slr1703-as	NA	NA	NA	0.59605	0.260672	0.297683	0.184435	0.130922	0.851069	0.526304	0.0182562	0.763012	0.237148	0.0278575
nc_ncl0730	NA	NA	NA	0.595397	-0.0788096	NA	NA	0.340222	0.675623	0.278788	0.0134209	1	0.476736	0
sll0524	sll0524	sll0524	hypothetical protein	0.594054	0.214008	0.554581	0.249138	0.212427	0.934933	0.399673	0.00625323	0.763012	0.268733	0.0315678
slr1409	slr1409	slr1409	periplasmic WD-repeat protein	0.593104	0.168424	0.473465	0.125222	0.594325	0.746353	0.134028	0.0213993	1	0.300294	0
nc_sll0368	NA	NA	NA	0.59263	-0.17898	0.405643	0.234253	0.557172	0.690125	0.150534	0.0288287	0.885829	0.545611	0.0287263
nc_sll0188-as	NA	NA	NA	0.59196	0.337957	0.47914	0.166197	0.560292	0.54206	0.148929	0.0898806	1	0.179607	0
nc_slr0618-as	NA	NA	NA	0.59169	-0.178426	1.07855	0.362834	0.854299	0.773957	0.0404656	0.0198559	1	0.544554	0
hlyB	sll1180	hlyB	toxin secretion ABC transporter ATP-binding pro tein	0.591595	0.135306	0.0866956	0.283151	0.0164281	0.914355	1.05565	0.00526139	0.221295	0.322645	0.211342
nc_slr2004	NA	NA	NA	0.591029	0.267653	0.439723	0.0698519	0.41871	0.737575	0.22346	0.0353821	0.983831	0.228661	0.00161882
nc_slr0261-as3	NA	NA	NA	0.589868	0.728454	NA	NA	0.340222	0.336662	0.276199	0.344417	1	-0.0979945	0
nc_slr0320	NA	NA	NA	0.587415	-1.30363	0.163263	0.254631	0.165321	0.199344	0.459166	0.913056	0.885829	1.33717	0.0704018
slr0700	slr0700	slr0700	probable amino acid permease	0.586737	0.178381	0.407988	0.192634	0.489288	0.934933	0.182144	0.00521223	0.95963	0.288752	0.00516762
livG	sll0764	urtD	urea transport system ATP-binding protein	0.585877	0.159224	0.302849	0.218357	0.102132	0.952507	0.580508	0.00336466	0.524068	0.301689	0.0846578
nc_ncl1380	NA	NA	NA	0.585153	0.229088	0.619353	0.142481	0.87572	0.905655	0.0337251	0.00985928	1	0.251776	0
sll0280	sll0280	sll0280	unknown protein	0.584874	0.288015	0.391119	0.0731524	0.346721	0.461057	0.269054	0.0968436	0.885829	0.209911	0.0110518
ureB	sll0420	ureB	urease beta subunit	0.584718	0.202059	0.373791	0.0832895	0.632601	0.830848	0.116283	0.0162614	1	0.270581	0
sll1640	sll1640	sll1640	hypothetical protein	0.584381	0.0571967	0.292983	0.232312	0.102132	0.721165	0.579027	0.00811994	0.391492	0.372776	0.151823
slr0686	slr0686	slr0686	hypothetical protein	0.583849	0.254577	0.527752	0.295719	0.831373	0.830848	0.0468272	0.020488	1	0.232831	0
nc_ssl0318-as	NA	NA	NA	0.580318	0.835875	0.235891	0.746493	0.116352	0.773957	0.542148	0.0930189	0.983831	-0.180706	0.00127932
slr1461	slr1461	slr1461	hypothetical protein	0.579895	0.26811	0.302979	0.171904	0.0759792	0.613832	0.64908	0.0568261	0.861594	0.220465	0.0142635
nc_sll0048	NA	NA	NA	0.57874	0.0726062	0.40132	0.10895	0.69841	0.952507	0.0902195	0.00153429	1	0.357891	0
nc_slr1753-as	NA	NA	NA	0.578289	1.33832	0.175121	0.050398	0.199186	0.100249	0.40523	1.33687	0.885829	-0.537422	0.0282952
nc_ncr1071	NA	NA	NA	0.577108	0.319472	0.290955	0.170016	0.219897	0.678549	0.379611	0.0538052	0.983831	0.182177	0.00128973
fecC	slr1316	fecC	ABC-type iron(III) dicitrate transport system p ermease protein	0.577	0.155833	0.4809	0.213982	0.732413	0.914355	0.0780357	0.0060596	1	0.29781	0
nc_slr0309	NA	NA	NA	0.576668	-0.318323	0.888855	0.659903	0.87572	0.934933	0.0332361	0.00930129	0.983831	0.632854	0.00448033
nc_ncr0270	NA	NA	NA	0.576437	-0.0627763	0.328942	0.118865	0.321951	0.737575	0.283728	0.00829864	0.641278	0.451992	0.0872134
slr1992	slr1992	gpx2	glutathione peroxidase-like NADPH peroxidase	0.57642	-0.114908	0.733884	0.289964	0.632601	0.176628	0.114633	0.0865193	0.687084	0.488843	0.0796766
ctrl10	NA	NA	NA	0.576069	0.263341	NA	NA	0.380438	0.773957	0.241785	0.0293054	1	0.221132	0
slr8036	slr8036	slr8036	hypothetical protein	0.575903	0.178237	0.243823	0.131957	0.054057	1	0.729754	0	0.307021	0.281192	0.144204
slr0474	slr0474	rcp1	two-component response regulator CheY subfamily ; regulator for phytochrome 1 (Cph1)	0.575889	-0.109925	0.323604	0.33282	0.146924	0.799499	0.479663	0.0106827	0.641278	0.484944	0.0935715
nc_ncl0540	NA	NA	NA	0.575489	0.378711	0.46506	0.245492	0.942987	0.917885	0.0146716	0.0140925	1	0.139143	0
nc_sll1704	NA	NA	NA	0.575324	-0.124987	0.751246	0.414982	0.69841	0.545815	0.0896869	0.032866	0.885829	0.495195	0.0260719
sll8004	sll8004	sll8004	hypothetical protein	0.574889	0.0899041	0.413464	0.167307	0.831373	0.934933	0.0461085	0.00262697	1	0.342936	0
nc_sll1070-as3	NA	NA	NA	0.574876	-0.0540498	0.366693	0.181404	0.265778	0.613832	0.33083	0.0114559	0.641278	0.444718	0.0858098
sll1530	sll1530	sll1530	unknown protein	0.574561	0.238071	0.365301	0.236186	0.287104	1	0.31139	0	0.861594	0.237935	0.0153937
tgt	slr0713	tgt	tRNA-guanine transglycosylase	0.574549	0.126774	0.387464	0.140674	0.190006	0.830848	0.414384	0.0102026	0.687084	0.316625	0.0516067
sll0477	sll0477	sll0477	putative biopolymer transport ExbB-like protein	0.574438	0.148596	0.480174	0.172701	0.892735	0.851069	0.0283069	0.010407	0.983831	0.301115	0.00213177
nc_sll0802	NA	NA	NA	0.57238	-0.209418	0.610816	0.423043	0.45827	0.934933	0.193967	0.00611913	0.885829	0.552815	0.0291056
me	slr0721	me	malic enzyme	0.572196	-0.470111	0.275091	0.438878	0.130922	0.386973	0.505242	0.193836	0.391492	0.737022	0.300172
putA	sll1561	putA	proline oxidase	0.572132	-0.055557	0.267571	0.234887	0.0881685	0.53993	0.60342	0.0148705	0.391492	0.443843	0.180767
ssr2318	ssr2318	ssr2318	unknown protein	0.571654	-0.376494	0.372233	0.559674	0.41871	0.737575	0.216135	0.0497701	0.885829	0.670442	0.0352987
slr0825	slr0825	slr0825	probable peptidase	0.57076	0.175106	0.39709	0.144151	0.892735	0.576432	0.0281256	0.0418944	0.885829	0.27977	0.0147298
slr0287	slr0287	slr0287	hypothetical protein	0.568945	-0.140365	0.28455	0.313703	0.265778	0.830848	0.327416	0.0112964	0.641278	0.501558	0.0967773
slr0254	slr0254	slr0254	hypothetical protein	0.568897	0.283319	0.524893	0.193037	0.560292	0.746353	0.143127	0.0359974	0.983831	0.201934	0.00142961
nc_sll1276-as	NA	NA	NA	0.568645	0.200702	0.386091	0.171429	0.283976	0.773957	0.310888	0.0223348	0.95963	0.260175	0.00465619
nc_sll0584-as	NA	NA	NA	0.566348	0.240024	0.416723	0.118753	0.862463	0.917885	0.0363932	0.00893166	1	0.230746	0
sll1380	sll1380	sll1380	periplasmic protein; function unknown	0.564776	-2.22677	0.820323	2.11448	0.190006	1	0.407336	0	0.763012	1.97392	0.231874
sll0176	sll0176	sll0176	hypothetical protein	0.564069	-2.21051	0.326123	1.49391	0.0641744	0.156198	0.672731	1.78239	0.687084	1.96193	0.319775
slr1100	slr1100	slr1100	hypothetical protein	0.563263	0.0370169	0.196	0.0870974	0.0759792	0.53993	0.630463	0.00990803	0.221295	0.372112	0.243744
slr0920	slr0920	slr0920	mutator MutT protein	0.561457	0.105062	0.330103	0.291721	0.212427	0.934933	0.377743	0.00306988	0.763012	0.32272	0.0379096
sll0802	sll0802	sll0802	hypothetical protein	0.561426	0.181384	0.346223	0.204474	0.489288	0.972097	0.174286	0.0022293	0.885829	0.26873	0.0141486
mfd	sll0377	mfd	transcription-repair coupling factor	0.560857	-0.0941672	0.554732	0.217943	0.489288	0.53993	0.17411	0.025205	0.763012	0.463172	0.0544083
sll0424	sll0424	sll0424	hypothetical protein	0.560003	-0.160395	0.340467	0.302024	0.130922	0.576432	0.494475	0.0383748	0.221295	0.509398	0.333671
slr1104	slr1104	slr1104	hypothetical protein	0.559721	-1.59318	0.355565	1.55985	0.560292	0.891444	0.140818	0.0795093	1	1.52233	0
sll1512	sll1512	sll1512	hypothetical protein	0.559553	0.0887924	0.250243	0.232353	0.0641744	0.873633	0.667344	0.00520954	0.307021	0.332878	0.17071
sll8009	sll8009	sll8009	type I restriction-modification system M subunit	0.559272	0.130797	0.381292	0.0937573	0.69841	0.873633	0.0871847	0.007674	0.95963	0.302978	0.00542221
nc_slr0921	NA	NA	NA	0.559083	-1.18438	0.708815	0.291362	0.455134	0.0922252	0.191129	1.22601	0.641278	1.23282	0.237876
nc_sll0823-as	NA	NA	NA	0.55828	0.243764	0.214112	0.284773	0.16298	0.972097	0.439849	0.00299598	0.763012	0.222396	0.0261246
nc_slr0109	NA	NA	NA	0.557702	0.172957	NA	NA	0.41871	1	0.21086	0	1	0.272055	0
ssr1375	ssr1375	ssr1375	hypothetical protein	0.557048	-0.05222	0.404276	0.264335	0.453524	0.851069	0.19129	0.00365724	0.861594	0.430817	0.0278727
glnH/glnP	sll1270	bgtB	periplasmic substrate-binding and integral memb rane protein of the ABC-type Bgt permease for basic amino acids and glutamine BgtB	0.556999	0.184607	0.191837	0.258437	0.054057	0.972097	0.7058	0.00226891	0.524068	0.263321	0.0738911
sll0763	sll0763	sll0763	asRNA	0.556586	0.0912654	0.500591	0.328795	0.945895	0.934933	0.0134454	0.00266675	1	0.329031	0
sll0853	sll0853	sll0853	hypothetical protein	0.555812	-1.78903	0.321605	1.05345	0.41871	0.0319505	0.210145	2.67554	0.307021	1.65806	0.850303
nc_slr1397	NA	NA	NA	0.555706	0.485742	NA	NA	0.41871	0.582034	0.210105	0.114174	1	0.0494718	0
cpcG2	sll1471	cpcG2	phycobilisome rod-core linker polypeptide	0.55537	0.427607	0.268555	0.117254	0.130922	0.116375	0.490384	0.399444	1	0.0903419	0
slr1944	slr1944	slr1944	periplasmic protein; function unknown	0.555145	0.185462	0.289045	0.289054	0.346721	0.952507	0.255378	0.00391912	0.861594	0.261405	0.0169122
nc_sll0461-as2	NA	NA	NA	0.55497	-0.497427	0.201663	0.298093	0.236728	0.290577	0.347273	0.266988	0.885829	0.744157	0.0391798
nc_ncl1290	NA	NA	NA	0.553368	0.204052	NA	NA	0.41871	0.914355	0.209221	0.0079346	1	0.247004	0
pta	slr2132	pta	phosphotransacetylase	0.553149	-0.0224783	0.540457	0.0851602	0.892735	0.613832	0.0272578	0.00476429	1	0.40703	0
slr0359	slr0359	slr0359	hypothetical protein	0.552404	-0.00556802	0.255264	0.249247	0.0759792	0.678549	0.618309	0.000937761	0.307021	0.394546	0.202336
nc_sll1584-as	NA	NA	NA	0.552182	0.0728809	NA	NA	0.41871	0.952507	0.208773	0.00154009	1	0.338917	0
nc_slr1067	NA	NA	NA	0.55117	-0.321639	0.174804	0.161984	0.0327295	0.0627283	0.81852	0.386783	0.221295	0.617169	0.404264
sll0875	sll0875	sll0875	hypothetical protein	0.550552	0.224956	0.361416	0.128827	0.770897	0.773957	0.0622143	0.0250338	1	0.230231	0
slr1863	slr1863	slr1863	unknown protein	0.550264	0.0371949	0.496054	0.275905	0.732413	0.972097	0.0744199	0.000457143	0.95963	0.362795	0.00649272
sll0659	sll0659	sll0659	hypothetical protein	0.550071	0.194395	0.304358	0.214128	0.287104	0.799499	0.298117	0.0188917	0.687084	0.251501	0.0409922
psb13	sll1398	psb28; psbW; psb13; ycf79	photosystem II reaction center 13 kDa protein	0.550009	0.0846674	0.353247	0.143639	0.212427	0.678549	0.370041	0.0142596	0.687084	0.329046	0.0536313
nc_sll1744-as	NA	NA	NA	0.54821	0.264384	0.411172	0.293759	0.346721	0.972097	0.252188	0.00324941	0.885829	0.200695	0.0105666
ssr6030	ssr6030	ssr6030	hypothetical protein	0.547375	0.288334	NA	NA	0.41871	0.746353	0.206955	0.0366346	1	0.183169	0
sll0755	sll0755	tpx; ycf42	thioredoxin peroxidase	0.546754	-0.502936	0.285464	0.433803	0.317805	0.32501	0.272196	0.245485	0.391492	0.742244	0.302299
nc_sll1180	NA	NA	NA	0.546334	0.125744	0.230662	0.091707	0.0466647	0.914355	0.727177	0.00488955	0.391492	0.297403	0.121125
nc_slr1084-as	NA	NA	NA	0.546075	0.399998	0.284152	0.311663	0.321951	0.799499	0.268784	0.0388726	0.885829	0.103293	0.00543834
nc_slr0366	NA	NA	NA	0.544117	0.259447	0.105899	0.120639	0.199186	0.799499	0.381285	0.0252136	0.885829	0.201292	0.010598
nc_slr1197-as	NA	NA	NA	0.543855	0.254483	0.449854	0.123236	0.945895	0.851069	0.0131379	0.0178228	0.983831	0.204617	0.0014486
nc_sll1771-as	NA	NA	NA	0.543739	0.297828	0.310947	0.106473	0.287104	0.678549	0.294685	0.05016	0.983831	0.173885	0.00123103
nc_ncl1710	NA	NA	NA	0.54242	-0.0456663	0.346562	0.227898	0.436921	0.799499	0.195053	0.00443794	0.885829	0.41584	0.0218939
sll0418	sll0418	sll0418	2-methyl-6-phytylbenzoquinone methyltransferase	0.542376	-1.35188	0.353291	0.943752	0.964769	0.613832	0.00844838	0.286533	0.983831	1.33944	0.00948269
nc_sll0224-as	NA	NA	NA	0.542004	0.0412026	0.327537	0.112658	0.367318	0.737575	0.235749	0.00544672	0.885829	0.35412	0.0186444
nc_slr2031-as	NA	NA	NA	0.541988	0.106375	0.281976	0.17453	0.130922	0.934933	0.478568	0.00310826	0.524068	0.308024	0.0864355
sll0669	sll0669	sll0669	unknown protein	0.541738	0.150273	0.473365	0.0994951	0.560292	0.972097	0.136294	0.00184692	0.885829	0.276808	0.0145739
nc_ncl1300	NA	NA	NA	0.540802	0.126623	0.353882	0.085072	0.665259	0.873633	0.0957271	0.00742912	0.861594	0.292869	0.0189478
sll0039	sll0039	pixH; pisH	positive phototaxis protein; two-component resp onse regulator CheY subfamily	0.539596	-0.395428	0.302652	0.426538	0.770897	0.461057	0.0609762	0.132961	0.641278	0.661162	0.127573
sll5034	sll5034	sll5034	hypothetical protein	0.539149	0.171854	0.484376	0.149254	0.69841	0.851069	0.0840477	0.0120358	0.95963	0.259717	0.00464801
ctrl1	NA	NA	NA	0.539099	0.024076	NA	NA	0.453524	0.835084	0.185126	0.00188442	1	0.364176	0
nc_sll1653	NA	NA	NA	0.53887	0.112236	0.111206	0.203579	0.0818208	0.799499	0.585825	0.0109073	0.391492	0.301676	0.122866
nc_slr1816-as	NA	NA	NA	0.538227	0.314318	0.538671	0.219653	0.964769	0.934933	0.00838375	0.00918427	1	0.158328	0
nc_slr2132-as	NA	NA	NA	0.538222	0.208031	0.167756	0.0420487	0.236728	0.799499	0.336793	0.0202169	0.885829	0.23348	0.0122927
nc_sll1685-as	NA	NA	NA	0.538193	0.146507	NA	NA	0.493338	1	0.165147	0	1	0.276964	0
nc_slr0835-as	NA	NA	NA	0.537668	0.05796	NA	NA	0.493338	0.952507	0.164986	0.00122479	1	0.339205	0
kpsT	slr2108	kpsT	probable polysaccharide ABC transporter ATP bin ding subunit	0.536639	0.154557	0.417528	0.383278	0.453524	0.972097	0.184282	0.00189958	0.95963	0.270173	0.00483512
glpD	sll1085	glpD	glycerol-3-phosphate dehydrogenase	0.536395	0.143638	0.239739	0.198861	0.116352	0.873633	0.501115	0.00842737	0.524068	0.277722	0.0779322
sll1672	sll1672	hik12	two-component hybrid sensor and regulator	0.535883	0.0384101	0.305659	0.275867	0.212427	0.934933	0.360537	0.00112233	0.763012	0.351767	0.0413216
nc_sll1586-as2	NA	NA	NA	0.535062	0.0597154	0.82874	0.0256623	0.87572	0.905655	0.0308381	0.00256997	1	0.336121	0
sll2011	sll2011	sll2011	hypothetical protein	0.534806	0.235109	0.27443	0.133616	0.102132	0.53993	0.529906	0.0629299	0.763012	0.211918	0.0248938
uvrA	slr1844	uvrA	excinuclease ABC subunit A	0.534717	0.080361	0.370283	0.176883	0.919064	0.830848	0.0195996	0.00646735	0.983831	0.321278	0.00227451
psaE	ssr2831	psaE	photosystem I subunit IV	0.534174	-0.110833	0.2505	0.272901	0.251649	0.497648	0.320079	0.0335911	0.529731	0.456089	0.125855
slr0740	slr0740	slr0740	hypothetical protein	0.534097	-0.332781	0.400564	0.791986	0.41871	0.721165	0.201935	0.0472434	0.687084	0.612976	0.099909
slr0142	slr0142	slr0142	hypothetical protein	0.532321	0.0957494	0.357412	0.157345	0.521743	0.952507	0.150404	0.00202334	0.885829	0.308703	0.0162532
sll1166	sll1166	sll1166	hypothetical protein	0.532036	0.199898	0.907299	0.194361	0.801021	0.851069	0.0512648	0.0139999	0.95963	0.234857	0.0042031
nc_sll0735-as	NA	NA	NA	0.531841	0.0662059	NA	NA	0.493338	0.952507	0.163198	0.00139904	1	0.329254	0
nc_sll0542	NA	NA	NA	0.531702	-0.0707134	0.119057	0.201094	0.236728	0.690125	0.332713	0.0113899	0.885829	0.425972	0.0224274
nc_slr1597-as	NA	NA	NA	0.530784	0.298538	NA	NA	0.493338	0.746353	0.162874	0.037931	1	0.164223	0
nusB	sll0271	nusB	N utilization substance protein B homolog	0.530165	-1.35414	0.290037	1.01349	0.489288	0.42452	0.164582	0.503877	0.641278	1.3324	0.257091
nc_sll1572-as3	NA	NA	NA	0.528443	0.275494	0.335016	0.181955	0.732413	0.934933	0.0714687	0.00804985	0.983831	0.178862	0.00126627
sll0267	sll0267	sll0267	unknown protein	0.526998	0.154831	0.282928	0.113044	0.489288	0.799499	0.163599	0.0150468	0.861594	0.263162	0.0170258
sll1765	sll1765	sll1765	unknown protein	0.526976	0.0551305	0.348225	0.248433	0.41871	0.873633	0.199243	0.00323456	0.885829	0.333645	0.0175664
slr0666	slr0666	slr0666	unknown protein	0.52637	0.0976682	0.319535	0.219003	0.287104	0.952507	0.285272	0.00206389	0.861594	0.303138	0.0196122
slr1128	slr1128	slr1128	hypothetical protein	0.52634	0.097931	0.414208	0.363382	0.665259	0.914355	0.0931671	0.00380806	0.983831	0.302931	0.00214462
nc_slr1593	NA	NA	NA	0.526048	-0.187411	NA	NA	0.493338	0.582034	0.161421	0.0440512	1	0.504492	0
slr1568	slr1568	slr1568	hypothetical protein	0.525852	0.142173	0.133492	0.185101	0.0385156	0.972097	0.743746	0.00174738	0.391492	0.271302	0.110495
slr0845	slr0845	slr0845	hypothetical protein	0.525306	-0.0737508	0.364115	0.222863	0.560292	0.799499	0.132159	0.00716725	0.763012	0.423597	0.0497595
sll1151	sll1151	sll1151	unknown protein	0.525288	-0.0461344	0.237589	0.214134	0.130922	0.576432	0.463822	0.0110377	0.221295	0.404056	0.264669
tpi	slr0783	tpi	triosephosphate isomerase	0.52365	-0.322423	0.337221	0.481205	0.146924	0.32501	0.436153	0.157376	0.307021	0.598265	0.306809
nc_sll1350-as	NA	NA	NA	0.523629	0.289029	0.380382	0.164206	0.831373	0.799499	0.0419972	0.0280884	1	0.165887	0
slr5082	slr5082	slr5082	hypothetical protein	0.523513	0.0399602	0.0434972	0.0794379	0.236728	0.799499	0.327589	0.00388341	0.885829	0.341924	0.0180022
msrA	sll1394	msrA	peptide methionine sulfoxide reductase	0.523327	0.202091	0.358356	0.315994	0.453524	0.934933	0.179711	0.00590505	0.885829	0.227148	0.0119593
ctaC	slr1136	ctaCI	cytochrome c oxidase subunit II	0.522912	0.135258	0.233812	0.188221	0.116352	0.891444	0.488519	0.0067502	0.524068	0.274113	0.0769195
ssr3129	ssr3129	ssr3129	unknown protein	0.522469	0.0902358	0.267959	0.0796831	0.146924	0.891444	0.435169	0.0045033	0.391492	0.305635	0.124478
sll0922	sll0922	sll0922	unknown protein	0.522332	-0.565507	0.432837	0.517964	0.945895	0.53993	0.012618	0.151365	0.885829	0.769218	0.0404992
htpG	sll0430	htpG	HtpG; heat shock protein 90; molecular chaperon e	0.522281	0.176191	0.201455	0.390939	0.130922	0.914355	0.461168	0.00685121	0.763012	0.244723	0.0287473
sll0060	sll0060	sll0060	hypothetical protein	0.521074	0.217339	0.542566	0.255177	0.265778	0.891444	0.299868	0.0108465	0.763012	0.214773	0.0252292
nc_slr0273-as	NA	NA	NA	0.521011	0.31207	0.287092	0.239844	0.455134	0.873633	0.178113	0.0183094	0.983831	0.147744	0.00104596
nc_slr0713-as2	NA	NA	NA	0.520878	0.128558	NA	NA	0.493338	1	0.159834	0	1	0.277412	0
nc_slr1613	NA	NA	NA	0.520532	-0.544831	0.113506	0.427876	0.283976	0.290577	0.284584	0.292432	0.885829	0.753325	0.0396625
nc_sll1965	NA	NA	NA	0.520347	0.365511	0.283426	0.26934	0.283976	0.746353	0.284483	0.0464404	1	0.109486	0
sll0924	sll0924	sll0924	hypothetical protein	0.519075	-0.0499427	0.480121	0.199926	0.770897	0.746353	0.0586573	0.00634552	0.95963	0.402356	0.00720073
sll1020	sll1020	sll1020	probable glycosyltransferase	0.518814	0.0191294	0.484452	0.241802	0.665259	0.830848	0.091835	0.00153951	0.983831	0.353331	0.00250143
slr0222	slr0222	hik25	two-component hybrid sensor and regulator	0.518679	0.0825257	0.449491	0.259607	0.41871	0.972097	0.196106	0.00101428	0.885829	0.308407	0.0162376
sll1144	sll1144	mraW	hypothetical protein	0.518463	0.166677	0.353581	0.248381	0.317805	0.914355	0.258112	0.00648127	0.861594	0.24875	0.0160935
nc_sll0241	NA	NA	NA	0.518282	-0.0835215	0.556245	0.123848	0.732413	0.290577	0.0700944	0.0448293	1	0.425539	0
nc_slr1673-as	NA	NA	NA	0.518148	0.0156366	0.335115	0.295439	0.381125	0.746353	0.217069	0.00198673	0.885829	0.355329	0.018708
slr0421	slr0421	slr0421	unknown protein	0.517699	-0.128557	0.43937	0.301646	0.632601	0.746353	0.102955	0.016334	0.763012	0.456972	0.05368
nc_sll0869	NA	NA	NA	0.517519	-0.292293	NA	NA	0.493338	0.582034	0.158803	0.0687041	1	0.572624	0
sll7067	sll7067	sll7067	Cas10; part of CRISPR2 effector complex	0.51645	0.107025	1.04595	0.0540732	0.665259	0.952507	0.0914165	0.00226162	0.983831	0.289507	0.00204958
spsC	slr2114	spsC	perosamine synthetase	0.516293	0.236648	0.299187	0.152108	0.346721	0.830848	0.237505	0.0190451	0.95963	0.197739	0.00353881
slr2096	slr2096	slr2096	putative transposase [ISY120c: 1561629 - 156243 0]	0.515141	0.587282	NA	NA	0.493338	0.415491	0.158074	0.224012	1	-0.0510118	0
slr0454	slr0454	slr0454	RND multidrug efflux transporter	0.514666	-0.20321	0.551855	0.485109	0.594325	0.773957	0.116302	0.0226139	0.95963	0.507615	0.00908448
nc_ncl0170	NA	NA	NA	0.514389	0.131534	0.319819	0.0123983	0.436921	1	0.184972	0	0.885829	0.270719	0.0142533
nc_slr0033-as	NA	NA	NA	0.514086	0.213544	0.130726	0.335734	0.236728	1	0.32169	0	0.885829	0.212515	0.0111889
nc_slr2077	NA	NA	NA	0.51324	0.107962	NA	NA	0.493338	0.952507	0.15749	0.00228141	1	0.286575	0
nc_ncl1410	NA	NA	NA	0.512309	-3.38713	0.331812	2.15278	0.199186	0.158566	0.358995	2.70899	0.885829	2.75732	0.145172
nc_sll1676	NA	NA	NA	0.511	0.182511	1.04041	0.154682	0.190006	0.914355	0.36855	0.00709696	0.687084	0.232277	0.0378589
sll1897	sll1897	sll1897	hypothetical protein	0.510668	0.242738	0.258681	0.106054	0.130922	0.497648	0.450913	0.0735684	0.687084	0.189455	0.0308793
sll0094	sll0094	hik37	two-component sensor histidine kinase	0.510614	0.506567	0.385264	0.2442	0.236728	0.25913	0.319517	0.297092	0.983831	0.00286152	2.02583e-05
slr0459	slr0459	slr0459	hypothetical protein	0.51002	0.17436	0.708303	0.202545	0.831373	0.952507	0.0409058	0.00368452	1	0.237347	0
nc_sll0648-as	NA	NA	NA	0.509851	-0.376703	0.218887	0.886318	0.283976	0.972097	0.278745	0.00462986	0.983831	0.626888	0.0044381
nc_ncr1560	NA	NA	NA	0.509727	0.311267	NA	NA	0.493338	0.746353	0.156412	0.0395484	1	0.140332	0
gspF	slr0162	pilC	a part of pilC; pilin biogenesis protein; requi red for twitching motility	0.509605	0.616173	0.121212	0.125889	0.0385156	0.0226205	0.720767	1.01391	0.885829	-0.0753547	0.00396742
nc_slr0645-as2	NA	NA	NA	0.509099	0.0104294	0.223601	0.104014	0.116352	0.53993	0.475614	0.00279156	0.221295	0.352613	0.230972
nc_ssr2857-as	NA	NA	NA	0.508961	0.217187	0.711461	0.343948	0.862463	0.952507	0.0327056	0.00458952	1	0.206315	0
slr1229	slr1229	slr1229	sulfate permease	0.507879	0.240352	0.321171	0.228526	0.489288	0.830848	0.157663	0.0193432	0.861594	0.18917	0.0122388
cobN2	slr1211	cobN	cobalt-chelatase subunit CobN	0.507507	0.472681	0.309543	0.342845	0.770897	0.934933	0.0573501	0.0138116	0.983831	0.0246259	0.000174341
slr5101	slr5101	slr5101	hypothetical protein	0.506963	0.286218	0.521706	0.284709	0.801021	0.891444	0.0488489	0.014284	1	0.156091	0
nc_sll1895	NA	NA	NA	0.506626	0.0954615	0.33878	0.514852	0.283976	1	0.276982	0	0.983831	0.290737	0.00205829
nc_sll0759	NA	NA	NA	0.506494	-0.792649	0.481465	0.519871	0.236728	0.0319505	0.316939	1.18542	0.307021	0.918633	0.471104
nc_slr0900-as	NA	NA	NA	0.506446	-0.0215822	0.507722	0.20603	0.830824	0.450721	0.0407642	0.00746943	0.763012	0.373372	0.0438596
sll1783	sll1783	sll1783	hypothetical protein	0.506408	0.232297	0.228271	0.206203	0.146924	0.873633	0.421791	0.0136291	0.763012	0.193825	0.0227684
slr0393	slr0393	slr0393	unknown protein	0.506273	0.316222	0.233392	0.162556	0.219897	0.737575	0.333016	0.0418026	0.885829	0.134386	0.00707542
slr1184	slr1184	slr1184	hypothetical protein	0.506066	-0.0944224	0.344576	0.276364	0.732413	0.830848	0.0684423	0.00759899	0.885829	0.424609	0.0223556
p	slr0753	slr0753	probable transport protein	0.505022	-0.00928455	0.29767	0.244857	0.167042	0.914355	0.39249	0.000361031	0.641278	0.36367	0.0701713
slr1398	slr1398	slr1398	unknown protein	0.504604	0.0317033	0.346387	0.413101	0.41871	0.952507	0.190784	0.000669942	0.95963	0.334391	0.0059844
nc_ncr0640	NA	NA	NA	0.504246	-0.261005	0.140963	0.175932	0.283976	0.392815	0.275681	0.105919	0.885829	0.541115	0.0284896
slr1110	slr1110	slr1110	hypothetical protein	0.503952	-0.57094	0.431889	0.53122	0.317805	0.290577	0.250887	0.306446	0.524068	0.760063	0.213283
nc_ncr0330	NA	NA	NA	0.503462	1.09343	0.299888	0.705607	0.455134	0.54206	0.172114	0.290801	0.983831	-0.41717	0.00295338
ndhC	slr1279	ndhC	NADH dehydrogenase subunit 3	0.503316	-0.582969	0.455031	0.226468	0.167042	0.0451179	0.391165	0.784472	0.221295	0.76812	0.503141
ssl5015	ssl5015	ssl5015	hypothetical protein	0.503298	0.290212	0.126309	0.213952	0.116352	0.678549	0.470195	0.0488773	0.763012	0.150674	0.0176996
slr0531	slr0531	ggtD	glucosylglycerol transport system permease prot ein	0.503211	0.0959324	0.494379	0.0746786	0.770897	1	0.0568646	0	0.95963	0.287989	0.00515397
sll8048	sll8048	sll8048	hypothetical protein	0.502479	0.105358	0.367006	0.251575	0.453524	0.914355	0.172551	0.00409685	0.763012	0.280807	0.0329861
nc_slr1942-as	NA	NA	NA	0.502282	0.292272	0.31961	0.221537	0.453524	0.721165	0.172484	0.0414924	1	0.1485	0
nc_slr0144-as	NA	NA	NA	0.502224	0.243329	NA	NA	0.493338	0.799499	0.15411	0.0236472	1	0.183066	0
nc_sll1070-as	NA	NA	NA	0.501496	0.196674	0.281576	0.134071	0.346721	0.851069	0.230698	0.0137741	0.861594	0.215542	0.013945
zwf	slr1843	zwf	glucose 6-phosphate dehydrogenase	0.499919	0.101069	0.283622	0.165789	0.146924	0.914355	0.416387	0.00393008	0.641278	0.282029	0.0544186
nc_slr0624-as	NA	NA	NA	0.499582	-0.222692	0.270995	0.226484	0.212427	0.228419	0.336113	0.142805	0.307021	0.510725	0.261916
ssr5106	ssr5106	ssr5106	hypothetical protein	0.497251	-0.0469525	0.388169	0.193109	0.588402	0.746353	0.11453	0.0059656	0.763012	0.38481	0.0452032
nc_sll0284	NA	NA	NA	0.497132	0.197515	0.329986	0.164606	0.69841	0.891444	0.0774977	0.00985719	0.95963	0.211861	0.00379155
argF	sll0902	argF	ornithine carbamoyltransferase	0.496285	-0.386924	0.376287	0.514274	0.489288	0.32501	0.154064	0.188859	0.524068	0.624523	0.175249
sll0821	sll0821	cph2	phytochrome-like protein	0.495758	0.00957276	0.388873	0.120469	0.964769	0.773957	0.00772223	0.00106529	0.983831	0.343785	0.00243385
sll0309	sll0309	sll0309	unknown protein	0.495749	-0.032349	0.460688	0.15047	0.732413	0.25913	0.0670469	0.0189721	0.763012	0.373421	0.0438654
nc_slr0817-as	NA	NA	NA	0.49566	-0.268752	0.721887	0.304799	0.777715	0.269687	0.0541158	0.152958	0.885829	0.540521	0.0284584
ssl8041	ssl8041	ssl8041	hypothetical protein	0.495402	0.311141	0.377447	0.116099	0.504711	0.647663	0.147113	0.0586971	1	0.130292	0
slr1478	slr1478	slr1478	hypothetical protein	0.493361	0.258385	0.235488	0.184949	0.167042	0.851069	0.383427	0.0180961	0.885829	0.166153	0.00874794
slr0602	slr0602	slr0602	unknown protein	0.493193	-0.0381551	0.254005	0.174079	0.212427	0.386973	0.331815	0.0157321	0.307021	0.37572	0.192681
ycf34	ssr1425	ycf34	hypothetical protein YCF34	0.493159	0.181289	0.266696	0.127474	0.317805	0.972097	0.245514	0.00222813	0.687084	0.220525	0.0359435
nc_ncl1500	NA	NA	NA	0.493098	-0.631848	NA	NA	0.493338	0.497648	0.15131	0.191499	1	0.795457	0
nc_slr1661	NA	NA	NA	0.491959	0.494519	0.0843	0.439419	0.116352	0.647663	0.459601	0.0932915	0.983831	-0.0018101	1.28147e-05
sll0408	sll0408	sll0408	peptidyl-prolyl cis-trans isomerase	0.49158	0.00357882	0.672049	0.156733	0.964769	0.678549	0.00765715	0.000602741	1	0.345069	0
nc_sll0855-as	NA	NA	NA	0.490968	-0.17503	NA	NA	0.493338	0.582034	0.150656	0.041141	1	0.470932	0
nc_sll0993-as	NA	NA	NA	0.490814	0.104955	0.345313	0.0703288	0.732413	0.746353	0.0663796	0.0133352	0.95963	0.272843	0.00488291
nc_sll0920-as2	NA	NA	NA	0.490653	0.507435	0.115198	0.304494	0.236728	0.392815	0.307027	0.205923	1	-0.0118669	0
nc_sll0829-as	NA	NA	NA	0.490627	-1.07795	0.307184	1.073	0.489288	0.678549	0.152308	0.181547	0.861594	1.10915	0.071759
slr0380	slr0380	slr0380	hypothetical protein	0.489622	0.15669	0.292875	0.138022	0.41871	0.891444	0.18512	0.00781976	0.861594	0.235419	0.0152309
nc_sll0793-as	NA	NA	NA	0.488545	-0.103021	NA	NA	0.493338	0.582034	0.149913	0.0242152	1	0.4183	0
sll1293	sll1293	sll1293	unknown protein	0.488331	0.144228	0.492642	0.0630637	0.665259	0.952507	0.0864392	0.00304777	0.983831	0.243318	0.00172258
nc_sll0680-as	NA	NA	NA	0.487139	0.470208	0.365674	0.678668	0.60456	0.934933	0.106469	0.0137393	1	0.0119721	0
sll1940	sll1940	sll1940	hypothetical protein	0.486851	0.292383	0.425478	0.19148	0.831373	0.873633	0.0390475	0.0171544	1	0.13751	0
nc_sll0337-as	NA	NA	NA	0.486824	0.151351	0.316184	0.194335	0.500188	0.799499	0.146469	0.0147086	0.763012	0.237215	0.0278654
slr1041	slr1041	pilG	two-component response regulator PatA subfamily	0.486776	0.00872979	0.225853	0.120217	0.167042	0.53993	0.378309	0.00233664	0.221295	0.33803	0.221419
nc_sll0686	NA	NA	NA	0.486726	-0.751922	1.30434	1.3068	0.500188	0.746353	0.14644	0.0955362	0.763012	0.875856	0.102886
slr0610	slr0610	slr0610	hypothetical protein	0.486618	0.480162	0.312266	0.245581	0.594325	0.355751	0.109964	0.215523	1	0.00456455	0
slr0909	slr0909	slr0909	unknown protein	0.486368	2.1978	0.54	1.08805	0.594325	0.00942125	0.109908	4.45251	0.641278	-1.21017	0.233506
ycf35	sll0661	ycf35	hypothetical protein YCF35	0.485949	-0.0899015	0.20851	0.220575	0.146924	0.355751	0.404751	0.0403526	0.307021	0.407188	0.208819
nc_sll0921-as	NA	NA	NA	0.485516	-0.332384	0.577023	0.234165	0.560292	0.0627283	0.122149	0.399704	0.641278	0.578342	0.111593
nc_sll1608-as	NA	NA	NA	0.484298	0.317059	0.485441	0.364298	0.588402	0.891444	0.111546	0.0158231	1	0.118256	0
slr6045	slr6045	slr6045	hypothetical protein	0.484276	0.515554	0.439108	0.25621	0.770897	0.25913	0.0547249	0.302363	0.983831	-0.0221166	0.000156576
speA	slr1312	speA2	arginine decarboxylase	0.484169	-0.147548	0.255078	0.489444	0.236728	0.830848	0.302969	0.0118745	0.687084	0.446691	0.0728063
hypB	sll1432	hypB	putative hydrogenase expression/formation prote in HypB	0.483796	0.0306958	0.240951	0.205385	0.236728	0.851069	0.302736	0.00214979	0.641278	0.32039	0.0618204
nc_slr1534-as	NA	NA	NA	0.483183	0.523885	0.291243	0.326409	0.770897	0.799499	0.0546014	0.0509121	1	-0.0287803	0
slr0144	slr0144	slr0144	hypothetical protein	0.482902	0.230438	0.239123	0.205423	0.212427	0.972097	0.324891	0.00283219	0.641278	0.178519	0.0344458
nc_slr1385	NA	NA	NA	0.482583	0.780872	1.06299	0.421127	0.87572	0.240393	0.0278135	0.48342	0.983831	-0.210922	0.00149324
sll1982	sll1982	sll1982	putative transposase [ISY352c: 1553414 - 155390 3; join 1554854 - 1555726]	0.482175	0.106876	NA	NA	0.493338	0.952507	0.147958	0.00225846	1	0.265376	0
nc_slr0063	NA	NA	NA	0.481731	0.459807	0.240332	0.179362	0.190006	0.116375	0.347441	0.429524	1	0.0155024	0
nc_slr0007-as	NA	NA	NA	0.481681	0.154137	0.363573	0.241762	0.69841	0.917885	0.075089	0.00573569	0.885829	0.231608	0.0121941
slr8037	slr8037	slr8037	hypothetical protein	0.480969	0.0178169	0.333961	0.195839	0.770897	0.851069	0.0543512	0.00124781	0.861594	0.327498	0.0211882
nc_ssr2831	NA	NA	NA	0.480376	-0.317358	NA	NA	0.493338	0.582034	0.147406	0.0745954	1	0.564083	0
sll5094	sll5094	sll5094	plasmid stabilization protein	0.479868	0.073569	0.228374	0.316436	0.212427	0.799499	0.32285	0.00714958	0.687084	0.287297	0.0468266
nc_sll1263-as	NA	NA	NA	0.479626	-0.0158709	0.252685	0.0758891	0.321951	0.737575	0.236077	0.00209804	0.641278	0.350369	0.0676049
slr1829	slr1829	phaE	putative poly(3-hydroxyalkanoate) synthase comp onent	0.477772	0.0145842	0.218426	0.150905	0.146924	0.721165	0.39794	0.00207045	0.307021	0.327523	0.167964
slr0793	slr0793	nrsB	cation efflux system protein involved in nickel and cobalt tolerance	0.477285	0.242066	0.306287	0.18151	0.732413	0.914355	0.0645498	0.00941278	1	0.166325	0
nc_slr0300-as	NA	NA	NA	0.476805	-0.162055	NA	NA	0.493338	0.582034	0.14631	0.0380913	1	0.451742	0
nc_slr1067-as	NA	NA	NA	0.476533	0.225034	NA	NA	0.493338	0.867932	0.146227	0.0138428	1	0.177837	0
slr0959	slr0959	slr0959	hypothetical protein	0.476084	-0.147475	0.759495	0.434979	0.964769	0.721165	0.00741578	0.0209363	0.983831	0.440923	0.00312154
nc_slr1727-as2	NA	NA	NA	0.476012	0.328038	0.312284	0.253632	0.521743	0.721165	0.134494	0.04657	1	0.104634	0
sll1851	sll1851	sll1851	unknown protein	0.475897	-0.24079	0.483104	0.673917	0.489288	0.934933	0.147735	0.00703582	0.885829	0.506774	0.0266816
sll0650	sll0650	sll0650	putative transposase [ISY100j: 421739 - 422684]	0.475211	-0.0166397	NA	NA	0.493338	0.746353	0.145821	0.00211417	1	0.347791	0
ssr3452	ssr3452	ssr3452	putative transposase [ISY352a(partial copy): 57 2672 - 572905]	0.474519	-0.0734099	0.208525	0.0440638	0.321951	0.461057	0.233563	0.0246837	0.885829	0.387444	0.0203989
sll5002	sll5002	sll5002	hypothetical protein	0.474411	0.182755	0.557766	0.22983	0.69841	0.972097	0.0739558	0.00224615	1	0.206232	0
slr5124	slr5124	slr5124	hypothetical protein	0.474059	0.104324	0.281694	0.118466	0.69841	0.835084	0.0739008	0.00816543	0.885829	0.261442	0.0137649
pilM	slr1274	pilM	probable fimbrial assembly protein PilM; requir ed for motility	0.473172	0.563234	0.204432	0.435067	0.0881685	0.42452	0.499048	0.209581	1	-0.0636838	0
nc_slr1107-as	NA	NA	NA	0.473076	-0.0558535	NA	NA	0.493338	0.675623	0.145166	0.00951161	1	0.374009	0
nc_sll1898	NA	NA	NA	0.473045	0.357171	0.311441	0.393747	0.665259	0.914355	0.0837334	0.0138886	0.95963	0.0819351	0.00146634
nc_ssl1378-as	NA	NA	NA	0.472607	-0.0062342	NA	NA	0.493338	0.746353	0.145022	0.000792093	1	0.338592	0
nc_slr0145-as	NA	NA	NA	0.472361	0.258973	0.825288	0.0172649	0.87572	0.647663	0.0272244	0.0488556	1	0.150888	0
nc_slr0930-as	NA	NA	NA	0.471872	-0.0443136	0.27565	0.21333	0.41871	0.830848	0.178409	0.00356629	0.763012	0.364998	0.0428759
ssl2162	ssl2162	ssl2162	unknown protein	0.471539	0.302325	0.365205	0.125989	0.489288	0.228419	0.146382	0.193871	0.95963	0.119652	0.00214135
ssr7040	ssr7040	ssr7040	hypothetical protein	0.471458	0.0811295	0.317329	0.341675	0.317805	0.851069	0.234711	0.00568193	0.95963	0.276004	0.00493948
sll0185	sll0185	sll0185	hypothetical protein	0.471314	0.238814	0.416135	0.15175	0.594325	0.952507	0.106506	0.00504652	0.983831	0.164402	0.0011639
nc_slr1982	NA	NA	NA	0.471174	0.154582	0.164097	0.0107815	0.283976	1	0.257599	0	0.885829	0.223864	0.0117864
nc_sll0533	NA	NA	NA	0.471154	-0.624486	NA	NA	0.493338	0.497648	0.144576	0.189268	1	0.774735	0
nc_ssr3122	NA	NA	NA	0.470384	0.298873	0.558396	0.377349	0.665259	0.934933	0.0832625	0.00873298	1	0.121277	0
mltA	sll0016	mltA	probable membrane-bound lytic transglycosylase A	0.470161	0.468711	0.321194	0.324943	0.665259	0.576432	0.083223	0.11214	1	0.00102574	0
hemN	sll1917	hemN	coproporphyrinogen III oxidase; anaerobic (oxyg en-independent)	0.469995	0.190279	0.21146	0.109526	0.190006	0.873633	0.338976	0.0111639	0.687084	0.197789	0.0322377
cydB	slr1380	cydB	quinol oxidase subunit II	0.469771	0.230663	0.185133	0.126377	0.167042	0.830848	0.365094	0.0185634	0.687084	0.169075	0.0275575
slr1431	slr1431	slr1431	hypothetical protein	0.469411	-0.171386	0.193984	0.222801	0.190006	0.355751	0.338555	0.0769271	0.221295	0.453112	0.296801
sll1202	sll1202	sll1202	iron(III) dicitrate-binding protein of ABC tran sporter; FecB homolog	0.468914	0.0195232	0.484275	0.114213	0.945895	0.576432	0.0113276	0.00467097	1	0.317767	0
hofG	sll1695	pilA2	pilin polypeptide PilA2	0.46819	0.232271	0.222455	0.161781	0.346721	0.972097	0.215377	0.00285472	0.763012	0.16682	0.0195961
sll1942	sll1942	sll1942	unknown protein	0.467576	-0.369516	0.309912	0.623457	0.381125	0.851069	0.195883	0.0258792	0.861594	0.591913	0.0382952
sll5060	sll5060	sll5060	two-component hybrid sensor and regulator	0.465271	0.253124	0.262345	0.255189	0.560292	0.952507	0.117056	0.00534891	0.885829	0.150011	0.00789804
sll0926	sll0926	sll0926	hypothetical protein	0.464853	0.252986	0.340069	0.112652	0.69841	0.678549	0.0724657	0.0426076	1	0.149813	0
nc_ncl1045	NA	NA	NA	0.464367	0.0468916	0.292559	0.21245	0.436921	0.746353	0.166985	0.00595786	0.885829	0.295199	0.0155422
slr1257	slr1257	slr1257	unknown protein	0.463949	0.0442529	0.251624	0.202433	0.265778	0.934933	0.266994	0.00129306	0.524068	0.29677	0.0832774
nc_slr2141-as	NA	NA	NA	0.463871	0.323539	0.35791	0.175118	0.87572	0.830848	0.0267351	0.0260379	1	0.0992303	0
slr0146	slr0146	slr0146	hypothetical protein	0.4636	0.178137	0.342707	0.425513	0.489288	0.799499	0.143918	0.0173117	0.983831	0.201853	0.00142903
nc_sll0847	NA	NA	NA	0.463553	-0.399792	0.527551	0.256062	0.854299	0.234003	0.0317024	0.25218	0.687084	0.610477	0.0995018
nc_sll0728-as	NA	NA	NA	0.463483	-0.130674	0.308887	0.207639	0.560292	0.647663	0.116606	0.0246519	0.763012	0.420133	0.0493525
nc_sll0020-as	NA	NA	NA	0.46338	-0.14032	0.380267	0.724701	0.594325	0.835084	0.104713	0.0109828	0.983831	0.42688	0.00302213
nc_ncl1460	NA	NA	NA	0.463342	-0.133568	0.221258	0.159834	0.367318	0.450721	0.201534	0.0462269	0.641278	0.422079	0.0814416
nc_sll1694-as	NA	NA	NA	0.463177	0.0964228	NA	NA	0.493338	0.952507	0.142128	0.00203757	1	0.259334	0
frr	sll0145	frr; rrf	ribosome releasing factor	0.462929	-1.09561	0.562751	0.842735	0.732413	0.613832	0.0626083	0.232215	0.885829	1.10205	0.0580229
nc_sll0723-as3	NA	NA	NA	0.462694	0.202492	0.087449	0.0771972	0.321951	0.873633	0.227743	0.0118804	0.885829	0.183991	0.0096871
nc_slr1596-as	NA	NA	NA	0.462485	-0.0703956	0.281808	0.204353	0.594325	0.54206	0.104511	0.0187219	0.763012	0.376804	0.0442627
sll7078	sll7078	sll7078	hypothetical protein	0.461639	0.072786	0.160886	0.0646588	0.130922	0.773957	0.407621	0.00809987	0.221295	0.27496	0.180107
clpX	sll0535	clpX	ATP-dependent Clp protease ATPase subunit	0.461203	-0.93644	1.02674	0.921036	0.862463	0.156198	0.0296366	0.755075	0.885829	0.988283	0.052033
ssr1528	ssr1528	ssr1528	hypothetical protein	0.460126	-0.303182	0.340235	0.215948	0.919064	0.25913	0.0168655	0.177811	0.763012	0.53974	0.0634027
nc_sll0794-as	NA	NA	NA	0.459867	0.188452	0.240378	0.131161	0.317805	0.952507	0.22894	0.00398229	0.763012	0.191919	0.0225446
gidA	sll0204	gidA	glucose inhibited division protein	0.459003	0.148683	0.206232	0.177171	0.190006	0.873633	0.331048	0.00872338	0.524068	0.219429	0.0615746
nc_sll0996	NA	NA	NA	0.458771	0.128268	0.563037	0.198161	0.41871	0.835084	0.173455	0.0100395	0.95963	0.233701	0.0041824
slr0208	slr0208	slr0208	hypothetical protein	0.45748	0.244771	0.299779	0.138599	0.560292	0.773957	0.115095	0.027239	0.983831	0.150408	0.00106482
pma1	sll1614	pma1	cation-transporting P-type ATPase	0.457315	-0.0727628	0.234533	0.215267	0.317805	0.497648	0.227669	0.0220528	0.524068	0.374821	0.10518
ama2	slr1653	ama	N-acyl-L-amino acid amidohydrolase	0.456797	0.150419	0.273355	0.177205	0.346721	0.972097	0.210136	0.00184872	0.861594	0.216642	0.0140162
slr0569	slr0569	slr0569	unknown protein	0.455892	-0.0278222	0.363977	0.999232	0.287104	0.42452	0.247076	0.0103527	1	0.342038	0
nc_slr0936-as	NA	NA	NA	0.455844	-0.0481102	0.214035	0.361336	0.367318	0.737575	0.198273	0.00635986	0.763012	0.35635	0.04186
sll1373	sll1373	sll1373	unknown protein	0.455406	0.0795304	0.300312	0.16699	0.41871	0.972097	0.172183	0.000977467	0.861594	0.265784	0.0171955
xylR	slr0329	xylR	glucokinase	0.454746	-0.139294	0.954161	0.0724483	0.521743	0.0855471	0.128485	0.148738	0.687084	0.42005	0.068464
gdhB	slr1608	gdhB	putative glucose dehydrogenase-B; periplasmic p rotein	0.454734	0.233599	0.309062	0.033189	0.560292	0.647663	0.114405	0.0440687	1	0.156366	0
kdpC	slr1730	kdpC	potassium-transporting P-type ATPase C chain	0.453923	0.103028	0.367562	0.131673	0.346721	0.952507	0.208814	0.00217715	0.763012	0.24812	0.0291464
nc_slr1248-as	NA	NA	NA	0.453627	0.212707	0.0924215	0.28538	0.130922	0.835084	0.400547	0.0166486	0.763012	0.170356	0.0200115
sll1161	sll1161	sll1161	probable adenylate cyclase	0.450034	0.264352	0.267461	0.174514	0.560292	0.746353	0.113222	0.0335876	1	0.131297	0
kdpB	slr1729	kdpB	potassium-transporting P-type ATPase B chain	0.449745	0.166462	0.219873	0.293038	0.167042	0.952507	0.34953	0.00351761	0.763012	0.200311	0.0235303
sll1081	sll1081	sll1081	ABC transport system permease protein	0.449244	0.365954	0.235838	0.193174	0.632601	0.746353	0.0893412	0.0464967	1	0.0588948	0
nc_slr2088-as	NA	NA	NA	0.449215	-0.0152845	0.256869	0.138022	0.489288	0.746353	0.139452	0.00194199	0.885829	0.328451	0.0172929
nc_slr1490-as	NA	NA	NA	0.447835	0.114138	0.218307	0.299974	0.367318	0.917885	0.194789	0.00424725	0.885829	0.23596	0.0124232
sll7077	sll7077	sll7077	hypothetical protein	0.446489	-0.123404	0.51499	0.370198	0.560292	0.972097	0.11233	0.0015167	0.885829	0.402975	0.0212166
nc_slr1552-as2	NA	NA	NA	0.446234	0.159045	0.365728	0.01393	0.725838	1	0.0620981	0	1	0.203073	0
sll5081	sll5081	sll5081	hypothetical protein	0.445681	0.0199586	0.222864	0.132698	0.287104	0.647663	0.241542	0.00376522	0.524068	0.301031	0.0844732
sll1225	sll1225	sll1225	unknown protein	0.445441	0.46823	NA	NA	0.493338	0.582034	0.136686	0.110058	1	-0.0161142	0
nc_sll0010-as	NA	NA	NA	0.445017	0.000158374	NA	NA	0.493338	0.746353	0.136556	2.01224e-05	1	0.314563	0
slr0601	slr0601	slr0601	unknown protein	0.444828	0.180326	0.237119	0.0639797	0.346721	0.934933	0.20463	0.00526908	0.861594	0.187031	0.0121004
nc_ncl0770	NA	NA	NA	0.444454	0.421541	0.0433229	0.511119	0.321951	0.905655	0.218765	0.0181419	1	0.0162023	0
slr0808	slr0808	slr0808	16S rRNA processing protein RimM homolog	0.443199	0.0444695	0.360488	0.287661	0.732413	0.952507	0.0599399	0.000939713	0.885829	0.281944	0.0148443
ssl7022	ssl7022	ssl7022	hypothetical protein	0.442681	-0.106974	NA	NA	0.493338	0.582034	0.135839	0.0251444	1	0.388665	0
sll1785	sll1785	sll1785	periplasmic protein; function unknown	0.442653	0.0675105	1.23179	0.212808	0.665259	0.830848	0.0783539	0.00543316	1	0.265266	0
slr1506	slr1506	slr1506	hypothetical protein	0.442507	0.63333	0.488171	0.483123	0.453524	0.576432	0.151957	0.151525	1	-0.134932	0
ssr0332	ssr0332	ssr0332	hypothetical protein	0.442165	-0.0437151	0.264609	0.733428	0.41871	0.891444	0.167177	0.00218164	1	0.343569	0
nc_sll1372-as	NA	NA	NA	0.44138	0.1262	0.248132	0.111581	0.283976	0.891444	0.241311	0.00629815	0.763012	0.222866	0.0261798
ctrl2	NA	NA	NA	0.440963	0.123393	NA	NA	0.539083	0.972986	0.11833	0.00146755	1	0.224556	0
sll1344	sll1344	sll1344	unknown protein	0.440944	0.273671	0.245146	0.0447974	0.346721	0.386973	0.202843	0.11284	0.983831	0.11828	0.000837371
nc_ncl0720	NA	NA	NA	0.440839	0.108859	0.0974353	0.103659	0.321951	0.873633	0.216985	0.00638689	0.885829	0.234745	0.0123593
slr0680	slr0680	slr0680	hypothetical protein	0.440586	0.284325	0.369792	0.14003	0.69841	0.497648	0.0686827	0.0861725	0.95963	0.110493	0.00197743
sll0314	sll0314	sll0314	periplasmic protein; function unknown	0.440525	0.092457	0.145742	0.155825	0.116352	0.746353	0.41155	0.0117472	0.221295	0.246121	0.161217
gltD	sll1027	gltD	NADH-dependent glutamate synthase small subunit	0.440518	0.200776	0.381402	0.087007	0.69841	0.746353	0.0686722	0.0255098	0.983831	0.169524	0.00120015
nc_slr2046-as6	NA	NA	NA	0.44049	-0.118792	0.235834	0.104806	0.60456	0.461057	0.0962737	0.0399433	0.885829	0.395472	0.0208216
nc_slr1753	NA	NA	NA	0.439247	1.27927	0.32407	0.407319	0.220868	0.01148	0.288088	2.48186	0.391492	-0.593986	0.241917
nc_sll0765-as3	NA	NA	NA	0.43917	-0.0432715	0.468583	0.236572	0.87572	0.830848	0.0253114	0.00348243	0.983831	0.341138	0.00241511
sll0295	sll0295	sll0295	hypothetical protein	0.438547	0.14565	0.407092	0.301395	0.831373	0.914355	0.0351733	0.00566363	1	0.207109	0
lacF	slr1202	lacF	permease protein of sugar ABC transporter	0.438058	0.0941638	0.431855	0.137229	0.521743	0.914355	0.12377	0.00366157	0.763012	0.24317	0.0285649
sll0729	sll0729	sll0729	probable DNA methyltransferase	0.437595	-0.0713423	0.39905	0.353005	0.521743	0.891444	0.123639	0.00356041	0.95963	0.359873	0.00644043
slr0586	slr0586	slr0586	hypothetical protein	0.437559	-0.10477	0.223392	0.249805	0.317805	0.613832	0.217834	0.022206	0.391492	0.383484	0.156184
sll1913	sll1913	sll1913	hypothetical protein	0.437353	0.257311	0.276094	0.189186	0.489288	0.891444	0.13577	0.0128414	0.885829	0.127309	0.00670279
slr0889	slr0889	slr0889	hypothetical protein	0.437172	0.24189	0.234873	0.198704	0.41871	0.972097	0.165289	0.00297294	0.885829	0.138085	0.00727015
mutM	slr1689	fpg	formamidopyrimidine-DNA glycosylase	0.437071	-0.166528	0.287556	0.305045	0.69841	0.746353	0.0681348	0.0211584	0.885829	0.426809	0.0224714
nc_slr0072	NA	NA	NA	0.436843	0.100035	0.131455	0.0159685	0.321951	0.934933	0.215019	0.00292299	0.885829	0.238159	0.0125391
slr0104	slr0104	slr0104	hypothetical protein	0.436206	-0.559793	1.03875	0.607732	0.594325	0.0731074	0.0985723	0.635946	0.885829	0.704278	0.0370801
sll5059	sll5059	sll5059	two-component response regulator	0.43594	0.230205	0.303934	0.142519	0.521743	0.873633	0.123172	0.0135064	0.885829	0.145477	0.00765933
nc_sll1722-as	NA	NA	NA	0.435826	0.186399	0.355135	0.142179	0.732413	0.891444	0.0589428	0.00930241	1	0.176372	0
nc_sll0930-as	NA	NA	NA	0.435773	0.0679679	0.268633	0.231501	0.367318	0.891444	0.189543	0.003392	0.885829	0.260077	0.013693
sll0225	sll0225	sll0225	unknown protein	0.43518	0.118823	0.283241	0.323156	0.41871	0.873633	0.164536	0.00697146	1	0.223698	0
nc_slr1608-as2	NA	NA	NA	0.435064	0.276272	0.159508	0.248973	0.381125	0.934933	0.182262	0.00807258	0.983831	0.112283	0.000794914
sll0354	sll0354	sll0354	hypothetical protein	0.434797	0.158121	0.379819	0.239932	0.69841	0.952507	0.0677803	0.00334136	0.983831	0.195639	0.00138504
slr0607	slr0607	slr0607	hypothetical protein	0.43417	0.22983	0.378472	0.138654	0.732413	0.647663	0.0587189	0.0433577	1	0.14449	0
ssl0352	ssl0352	ssl0352	hypothetical protein	0.434086	-0.0516016	0.194576	0.130109	0.321951	0.647663	0.213662	0.0097347	0.885829	0.343433	0.0180817
napC	sll0873	napC	carboxynorspermidine decarboxylase	0.43289	0.120265	0.498458	0.217942	0.560292	0.830848	0.108909	0.00967878	0.885829	0.221059	0.0116387
nc_slr1028-as11	NA	NA	NA	0.43267	0.171271	0.33671	0.194004	0.545983	0.914355	0.113715	0.00665991	0.95963	0.184837	0.00330792
nc_slr1274	NA	NA	NA	0.432303	0.109035	0.41551	0.0325318	0.919064	0.972097	0.0158457	0.00134009	1	0.228585	0
sll0451	sll0451	sll0451	hypothetical protein	0.431527	0.150721	0.608468	0.164178	0.665259	1	0.0763844	0	1	0.19856	0
nc_sll0564-as	NA	NA	NA	0.431194	0.239902	NA	NA	0.584709	0.799499	0.100494	0.0233142	1	0.135264	0
sll7033	sll7033	sll7033	hypothetical protein	0.43083	0.306923	0.329977	0.169975	0.69841	0.746353	0.067162	0.0389964	0.983831	0.0876158	0.000620282
sll8007	sll8007	sll8007	hypothetical protein	0.430503	0.38116	0.220482	0.335961	0.489288	0.873633	0.133643	0.022363	0.861594	0.0348912	0.00225737
slr2119	slr2119	slr2119	unknown protein	0.429717	0.183211	0.325519	0.214777	0.69841	0.799499	0.0669884	0.0178048	0.95963	0.174306	0.00311945
ssl5113	ssl5113	ssl5113	hypothetical protein	0.42891	0.310917	0.104351	0.189642	0.167302	0.678549	0.333048	0.0523644	0.885829	0.0834335	0.00439276
sll0780	sll0780	sll0780	unknown protein	0.428819	0.205762	0.301702	0.0651285	0.732413	0.830848	0.0579951	0.0165594	1	0.157725	0
nc_sll1270-as	NA	NA	NA	0.428052	0.334191	0.327548	0.203023	0.964769	0.914355	0.0066676	0.0129951	1	0.0663699	0
nc_sll1844-as2	NA	NA	NA	0.427776	0.081486	0.0619726	0.141773	0.190006	0.873633	0.308526	0.00478086	0.641278	0.244864	0.0472473
ssl7004	ssl7004	ssl7004	hypothetical protein	0.427454	0.00489909	0.259264	0.139635	0.489288	0.746353	0.132697	0.000622459	0.687084	0.298792	0.0487001
sll0543	sll0543	sll0543	hypothetical protein	0.427353	-0.0218558	0.284408	0.140318	0.453524	0.355751	0.146753	0.00981007	0.524068	0.317639	0.0891335
nc_ncl1230	NA	NA	NA	0.426974	0.36002	0.295186	0.278714	0.770897	0.799499	0.0482496	0.0349874	1	0.0473441	0
sll1132	sll1132	sll1132	unknown protein	0.426306	0.175042	0.164871	0.124632	0.146924	0.746353	0.355074	0.0222402	0.524068	0.17767	0.0498566
acs	sll0542	acs	acetyl-coenzyme A synthetase	0.426274	0.182486	0.206981	0.0831058	0.287104	0.891444	0.231024	0.00910713	0.763012	0.172384	0.0202498
sll1544	sll1544	sll1544	two-component response regulator NarL subfamily	0.425921	0.0849687	0.214453	0.33511	0.236728	0.934933	0.266521	0.00248276	0.641278	0.24109	0.0465191
nc_sll0920-as3	NA	NA	NA	0.425556	0.403448	0.329338	0.480371	0.594325	0.952507	0.0961655	0.00852551	0.983831	0.0156327	0.000110673
nc_sll1608	NA	NA	NA	0.425416	0.206266	NA	NA	0.584709	0.914355	0.0991476	0.00802068	1	0.154962	0
nc_slr0804-as	NA	NA	NA	0.425164	-0.194236	0.398247	0.34117	0.87572	0.830848	0.0245042	0.0156319	0.983831	0.437982	0.00310072
slr1472	slr1472	slr1472	hypothetical protein	0.424846	0.121066	0.688188	0.202601	0.381125	0.746353	0.177982	0.0153822	0.687084	0.214805	0.0350111
nc_sll1725-as	NA	NA	NA	0.424845	0.279352	0.22138	0.250446	0.287104	0.914355	0.23025	0.0108627	0.885829	0.102879	0.00541656
sll0355	sll0355	sll0355	hypothetical protein	0.424833	-0.0793971	0.36486	0.284195	0.732413	0.891444	0.057456	0.00396239	0.861594	0.356544	0.0230674
ureF	slr1899	ureF	urease accessory protein F	0.424309	0.107542	0.407669	0.210326	0.453524	0.576432	0.145708	0.0257297	0.861594	0.223988	0.0144914
slr1415	slr1415	slr1415	hypothetical protein	0.424228	-0.0226363	0.29397	0.164585	0.801021	0.497648	0.0408769	0.00686056	0.687084	0.315981	0.0515018
nc_sll1334	NA	NA	NA	0.424045	0.164675	NA	NA	0.584709	1	0.0988281	0	1	0.183402	0
nc_slr1931-as	NA	NA	NA	0.424008	0.130846	0.041854	0.0967226	0.321951	1	0.208701	0	0.885829	0.207297	0.0109142
sll0810	sll0810	sll0810	unknown protein	0.423952	0.0714973	0.30236	0.19858	0.801021	0.914355	0.0408503	0.00278018	1	0.249223	0
slr1535	slr1535	slr1535	hypothetical protein	0.423638	-2.05311	0.388456	1.78544	0.801021	0.891444	0.0408201	0.102462	1	1.75132	0
nc_slr0727-as	NA	NA	NA	0.423378	-0.00517676	NA	NA	0.584709	0.746353	0.0986726	0.000657739	1	0.303034	0
sll0798	sll0798	nrsS; rppB; hik30	Ni(II)-sensor and/or redox sensor; two-componen t sensor histidine kinase	0.422829	-0.120976	0.524936	0.12141	0.665259	0.386973	0.0748448	0.0498809	0.687084	0.384529	0.0626744
desA	slr1350	desA	acyl-lipid desaturase (delta 12)	0.421788	-0.393085	0.502182	0.29559	1	0.0731074	0	0.44656	0.391492	0.576202	0.234674
frpC	sll1009	frpC	unknown protein	0.421372	0.0281077	0.403306	0.17434	0.831373	0.799499	0.0337958	0.00273156	1	0.27808	0
sll1582	sll1582	sll1582	unknown protein	0.421359	0.201215	0.28755	0.0667504	0.594325	0.873633	0.0952172	0.0118055	1	0.155665	0
nc_slr0237-as	NA	NA	NA	0.421343	0.108979	0.953941	0.064318	0.87572	0.934933	0.024284	0.00318434	1	0.220875	0
lrtA	sll0947	lrtA	light repressed protein A homolog	0.420908	0.176837	1.47208	0.150391	0.265778	0.972097	0.242224	0.00217341	0.687084	0.172584	0.0281295
nc_sll0821-as	NA	NA	NA	0.420795	0.668179	0.508568	0.390443	0.919064	0.348664	0.0154239	0.305754	0.983831	-0.174927	0.00123841
nc_sll1169	NA	NA	NA	0.420237	-0.338266	1.38921	0.58722	0.919064	0.799499	0.0154034	0.0328734	1	0.536343	0
nc_slr1305-as	NA	NA	NA	0.420114	0.495375	0.131716	0.0535681	0.381125	0.348664	0.175999	0.22668	0.983831	-0.0532178	0.000376759
sll7103	sll7103	sll7103	hypothetical protein	0.419435	0.387688	0.542158	0.249954	0.816975	0.773957	0.0368227	0.0431433	1	0.0224482	0
nc_sll1867-as	NA	NA	NA	0.419293	0.139093	NA	NA	0.584709	1	0.0977207	0	1	0.198131	0
nc_slr1034-as	NA	NA	NA	0.419272	-0.102129	0.236291	0.145046	0.455134	0.497648	0.143333	0.0309529	0.641278	0.368686	0.0711393
rnhA	slr0080	rnhA	ribonuclease H	0.41873	0.18691	0.20111	0.180597	0.212427	0.934933	0.281717	0.00546146	0.763012	0.163921	0.0192556
nc_ncl0830	NA	NA	NA	0.418365	0.179796	0.265911	0.332384	0.489288	0.891444	0.129875	0.0089729	0.95963	0.168694	0.00301901
cbbZp	sll1349	cbbZp	phosphoglycolate phosphatase	0.417695	0.273986	0.137507	0.176493	0.146924	0.830848	0.347902	0.02205	0.763012	0.101618	0.011937
sll1642	sll1642	sll1642	hypothetical protein	0.41713	0.0134515	0.223822	0.24186	0.436921	0.873633	0.149998	0.000789211	0.885829	0.285444	0.0150286
nc_slr1734-as	NA	NA	NA	0.416513	0.0759244	0.100693	0.209112	0.167302	0.914355	0.323422	0.00295233	0.391492	0.240833	0.0980857
slr6058	slr6058	slr6058	hypothetical protein	0.416048	0.0678031	0.83268	0.314283	0.665259	0.851069	0.0736444	0.00474861	0.861594	0.246246	0.0159314
nc_sll0877-as	NA	NA	NA	0.415125	0.0181995	0.386517	0.302577	0.69841	0.737575	0.0647136	0.00240586	0.763012	0.280668	0.0329698
nc_slr0906-as	NA	NA	NA	0.41423	-0.0434058	0.276459	0.240103	0.560292	0.830848	0.104214	0.00349324	0.763012	0.323597	0.0380126
nc_slr0645-as	NA	NA	NA	0.413533	0.0917781	0.284606	0.211215	0.560292	1	0.104039	0	0.885829	0.227515	0.0119786
ssl7051	ssl7051	ssl7051	hypothetical protein	0.412716	0.0236706	0.193163	0.174328	0.212427	0.830848	0.277671	0.00190498	0.524068	0.275097	0.0771956
nc_slr1999-as	NA	NA	NA	0.412586	0.768282	0.22648	0.604284	0.725838	0.830848	0.0574156	0.0618303	1	-0.251515	0
sll0639	sll0639	sll0639	hypothetical protein	0.411506	0.11313	0.170256	0.11696	0.236728	0.830848	0.2575	0.00910455	0.391492	0.210984	0.0859289
slr6094	slr6094	slr6094	hypothetical protein	0.411495	0.318546	0.457283	0.171593	0.801021	0.851069	0.03965	0.0223095	1	0.0657247	0
slr1814	slr1814	slr1814	hypothetical protein	0.411264	0.184585	0.40464	0.169678	0.69841	0.972097	0.0641117	0.00226864	0.983831	0.160286	0.00113476
slr0110	slr0110	slr0110	hypothetical protein	0.410582	0.0732531	0.286821	0.163189	0.560292	0.972097	0.103297	0.000900315	0.885829	0.238527	0.0125584
slr0226	slr0226	slr0226	unknown protein	0.409739	0.399367	0.267156	0.279176	0.732413	0.873633	0.0554146	0.0234313	1	0.00733403	0
slr5112	slr5112	slr5112	hypothetical protein	0.409649	0.363055	0.123836	0.0924234	0.287104	0.392815	0.222014	0.147332	0.983831	0.032947	0.00023325
nc_ssr2439-as	NA	NA	NA	0.409609	-0.237374	NA	NA	0.584709	0.582034	0.0954637	0.0557951	1	0.457486	0
nc_sll1336	NA	NA	NA	0.409599	0.417138	0.277071	0.273999	0.69841	0.773957	0.0638521	0.0464205	1	-0.00533127	0
sll1574	sll1574	spkA'	a part of spkA: serine/threonine protein kinase ; regulates cellular motility ( disrupted by frameshift m utation)	0.408408	-0.0071606	0.43504	0.235505	0.919064	0.721165	0.0149698	0.00101656	0.885829	0.293851	0.0154712
slr0530	slr0530	ggtC	glucosylglycerol transport system permease prot ein	0.408306	0.0594	0.367663	0.193404	0.964769	0.851069	0.00636002	0.0041601	1	0.246714	0
sll1723	sll1723	sll1723	probable glycosyltransferase	0.407981	0.254389	0.395549	0.249607	0.831373	0.934933	0.0327218	0.00743316	1	0.108606	0
slr5055	slr5055	slr5055	hypothetical protein	0.406458	0.2558	0.387594	0.169763	0.560292	0.746353	0.102259	0.0325009	1	0.106532	0
slr0106	slr0106	slr0106	unknown protein	0.406054	-0.0748448	NA	NA	0.584709	0.675623	0.0946353	0.0127457	1	0.340047	0
nc_slr1336	NA	NA	NA	0.405003	0.206663	0.283376	0.149651	0.632601	0.934933	0.0805429	0.00603864	1	0.140247	0
ssl8010	ssl8010	ssl8010	type I restriction-modification system M subunit	0.40477	0.0265167	0.303983	0.150272	0.862463	0.613832	0.0260103	0.00562022	0.983831	0.267466	0.00189354
ssl2501	ssl2501	ssl2501	unknown protein	0.404275	0.158243	0.280943	0.213895	0.521743	0.952507	0.114225	0.00334393	0.885829	0.173971	0.00915954
nc_sll0936-as	NA	NA	NA	0.40377	-0.348832	NA	NA	0.584709	0.582034	0.0941029	0.0819936	1	0.53217	0
mscL	slr0875	mscL	large-conductance mechanosensitive channel	0.403728	0.271341	0.26408	0.1296	0.665259	0.773957	0.0714636	0.0301958	1	0.0936112	0
slr1683	slr1683	slr1683	putative transposase [ISY391b: 1970517 - 197088 0; join 1972064 - 1973077]	0.403384	0.202372	NA	NA	0.584709	0.914355	0.0940129	0.00786927	1	0.142137	0
ssl6035	ssl6035	ssl6035	hypothetical protein	0.403367	0.194684	0.164717	0.0826436	0.315253	0.891444	0.202224	0.00971592	0.687084	0.147561	0.024051
slr5118	slr5118	slr5118	hypothetical protein	0.403084	0.199738	0.369915	0.0140983	0.919064	0.873633	0.0147747	0.0117188	1	0.143787	0
slr0381	slr0381	slr0381	lactoylglutathione lyase	0.402313	0.516002	0.152406	0.387784	0.315253	0.746353	0.201696	0.0655612	0.983831	-0.0803902	0.000569128
nc_slr1865-as	NA	NA	NA	0.401561	0.282439	0.310883	0.364056	0.770897	0.972097	0.0453778	0.00347131	0.983831	0.084232	0.000596326
slr0231	slr0231	slr0231	probable DNA-3-methyladenine glycosylase	0.401432	0.240544	0.334177	0.175807	0.964769	0.914355	0.00625295	0.00935359	1	0.113765	0
priA	sll0270	priA	primosomal protein N'	0.401416	0.0368235	0.394153	0.202196	0.770897	0.773957	0.0453614	0.00409784	0.983831	0.257806	0.00182515
sll7027	sll7027	sll7027	hypothetical protein	0.401395	0.201447	0.251762	0.121325	0.521743	0.851069	0.113412	0.0141084	0.95963	0.141385	0.00253028
nc_slr1459-as	NA	NA	NA	0.401315	-2.47511	2.18371	1.35301	0.283976	0.0256951	0.219406	3.93579	0.763012	2.03394	0.238924
sll0996	sll0996	sll0996	hypothetical protein	0.400811	0.116784	0.194908	0.0792313	0.317805	0.914355	0.199539	0.00454117	0.641278	0.200837	0.0387522
nc_sll0413-as	NA	NA	NA	0.400781	0.0466827	0.204571	0.154498	0.41871	0.773957	0.15153	0.005195	0.763012	0.250385	0.0294125
nc_sll0587-as2	NA	NA	NA	0.400676	0.0868179	0.083955	0.0650463	0.321951	0.905655	0.197217	0.00373638	0.885829	0.221931	0.0116847
ssr2898	ssr2898	ssr2898	putative transposase [ISY523m(partial copy): 14 83390 - 1484062]	0.400634	0.267383	NA	NA	0.584709	0.746353	0.0933721	0.0339726	1	0.0942229	0
ssl1326	ssl1326	ssl1326	unknown protein	0.400552	0.15683	0.211008	0.0939509	0.500188	0.952507	0.120513	0.00331407	0.763012	0.172338	0.0202443
ssr2803	ssr2803	ssr2803	hypothetical protein	0.400479	0.249328	0.279325	0.132101	0.665259	0.746353	0.0708886	0.0316787	1	0.10688	0
gabD	slr0370	gabD	succinate-semialdehyde dehydrogenase (NADP+)	0.400095	0.123772	0.163068	0.0898345	0.265778	0.891444	0.230247	0.00617697	0.524068	0.19539	0.0548289
nc_slr2067-as2	NA	NA	NA	0.400094	0.27709	0.106626	0.206722	0.381125	0.830848	0.167612	0.0222999	0.983831	0.0869766	0.000615756
pyrR	sll0368	pyrR	uracil phosphoribosyltransferase	0.399372	-0.297683	0.690631	0.244614	0.102132	0.0627283	0.395713	0.357974	0.687084	0.492892	0.0803366
fbp	sll1636	fbp	ferripyochelin binding protein	0.399244	0.162697	0.0946633	0.248162	0.102132	0.891444	0.395586	0.00811958	0.524068	0.167264	0.0469363
sll1682	sll1682	sll1682	alanine dehydrogenase	0.398855	0.175776	0.81434	0.172953	0.831373	0.972097	0.0319899	0.00216037	1	0.157741	0
nc_slr1290-as	NA	NA	NA	0.398704	0.0801546	0.361764	0.124486	0.665259	0.746353	0.0705744	0.0101841	0.861594	0.225248	0.0145729
nc_slr0521	NA	NA	NA	0.398644	0.248563	NA	NA	0.584709	0.799499	0.0929082	0.0241559	1	0.106123	0
sll1415	sll1415	ppnK	hypothetical protein	0.398213	0.0178672	0.240236	0.146576	0.453524	0.799499	0.136746	0.00173637	0.687084	0.268945	0.0438354
nc_slr1083-as	NA	NA	NA	0.398204	0.202969	0.382253	0.102854	0.732413	0.891444	0.0538547	0.0101293	0.983831	0.138053	0.000977352
slr8022	slr8022	slr8022	hypothetical protein	0.398038	0.0727123	0.301835	0.11545	0.632601	0.914355	0.0791578	0.00282743	0.763012	0.23004	0.0270225
purN	slr0477	purN	phosphoribosylglycinamide formyltransferase	0.398033	-0.210823	0.518854	0.473835	0.801021	0.830848	0.0383528	0.0169668	0.95963	0.430526	0.00770487
nc_slr0529-as	NA	NA	NA	0.397861	0.00642984	0.150514	0.1318	0.315253	0.497648	0.199464	0.00194874	0.391492	0.276784	0.112728
pchR	sll1205	pchR	transcriptional regulator	0.39741	0.186131	0.257965	0.12666	0.594325	0.952507	0.0898053	0.00393325	0.885829	0.149397	0.00786572
nc_ssl3382-as	NA	NA	NA	0.3974	0.0562429	0.296448	0.121219	0.69841	0.545815	0.0619505	0.0147893	0.885829	0.241234	0.012701
nc_sll1253	NA	NA	NA	0.397196	0.101689	0.234856	0.243149	0.665259	0.830848	0.0703074	0.00818382	0.983831	0.208955	0.00147931
sll1863	sll1863	sll1863	unknown protein	0.396811	-0.028053	0.41969	0.422967	0.594325	0.830848	0.0896699	0.00225767	1	0.300424	0
fabG3	sll0330	fabG	sepiapterine reductase	0.395677	-0.112237	0.231196	0.356035	0.381125	0.851069	0.165762	0.00786056	0.524068	0.35915	0.100782
sll1041	sll1041	cysA	similar to sulfate transport ATP-binding protei n CysA	0.395555	0.143889	0.281366	0.123033	0.770897	0.891444	0.0446991	0.0071809	0.885829	0.177955	0.00936929
msrA2	slr1795	msrA	peptide methionine sulfoxide reductase	0.395529	0.0950404	0.260477	0.0932898	0.919064	0.746353	0.0144978	0.0120755	0.983831	0.212478	0.00150425
sll1003	sll1003	hik13	two-component sensor histidine kinase	0.39532	0.258675	0.435445	0.228352	0.732413	0.891444	0.0534646	0.0129094	1	0.0966228	0
sll7075	sll7075	sll7075	Cas6-2b; part of CRISPR2 system	0.394951	-0.215345	0.526947	0.869189	0.317805	0.952507	0.196622	0.00455058	0.885829	0.431544	0.0227207
slr1501	slr1501	slr1501	probable acetyltransferase	0.394683	0.0366761	0.291281	0.167551	0.732413	0.647663	0.0533785	0.00691899	0.687084	0.253149	0.0412608
sll0658	sll0658	sll0658	hypothetical protein	0.394593	0.113375	0.350013	0.124951	0.594325	0.873633	0.0891686	0.00665185	0.861594	0.198851	0.0128651
sll0494	sll0494	sll0494	unknown protein	0.394067	0.277498	0.373599	0.146932	0.594325	0.678549	0.0890498	0.046736	1	0.0824267	0
ssr8013	ssr8013	ssr8013	hypothetical protein	0.393097	0.422201	0.307068	0.370579	0.665259	0.721165	0.069582	0.0599379	1	-0.0205793	0
nc_slr0742-as	NA	NA	NA	0.392297	-0.0098329	0.836746	0.347213	0.453524	0.721165	0.134715	0.00139593	0.861594	0.284349	0.0183966
sll1064	sll1064	sll1064	hypothetical protein	0.391616	0.156025	0.428431	0.229034	0.317805	0.934933	0.194962	0.004559	0.763012	0.166588	0.0195689
sll1469	sll1469	sll1469	hypothetical protein	0.39094	0.181691	0.225352	0.175369	0.560292	1	0.0983549	0	0.885829	0.147961	0.00779014
slr1767	slr1767	slr1767	hypothetical protein	0.390901	0.194233	0.436219	0.141793	0.779283	0.972097	0.0423364	0.00238722	0.983831	0.139065	0.000984521
slr5022	slr5022	slr5022	hypothetical protein	0.390472	0.340752	0.331305	0.206559	0.801021	0.576432	0.0376243	0.0815255	0.983831	0.0351577	0.000248901
sll1236	sll1236	sll1236	unknown protein	0.390421	0.13381	0.559191	0.160351	0.831373	0.952507	0.0313134	0.00282762	1	0.181451	0
sulA	slr1223	sulA	hypothetical protein	0.38956	0.306959	0.245434	0.167085	0.560292	0.721165	0.0980079	0.0435775	1	0.0584081	0
ssr0761	ssr0761	ssr0761	hypothetical protein	0.388775	-0.101124	0.284616	0.197759	0.732413	0.461057	0.0525794	0.0340026	0.687084	0.346411	0.0564616
nc_sll0891-as	NA	NA	NA	0.388766	0.450653	0.220731	0.276983	0.830824	0.917885	0.0312921	0.0167695	1	-0.043761	0
nc_sll1025-as	NA	NA	NA	0.387955	0.426626	0.222696	0.0422344	0.367318	0.228419	0.168744	0.273582	0.983831	-0.0273447	0.000193588
adk	sll1059	adk1	adenylate kinase	0.387688	0.136732	0.417285	0.101103	0.632601	0.830848	0.0770996	0.011004	0.763012	0.177453	0.0208452
nc_slr2026-as	NA	NA	NA	0.387547	0.102627	0.06735	0.0716064	0.381125	0.934933	0.162356	0.00299872	0.885829	0.201469	0.0106073
sll1784	sll1784	sll1784	periplasmic protein; function unknown	0.38747	0.235658	0.327498	0.214786	0.801021	0.914355	0.0373351	0.00916361	1	0.107347	0
sll0487	sll0487	sll0487	hypothetical protein	0.387192	0.209984	0.546035	0.494029	0.381125	0.952507	0.162207	0.0044373	0.763012	0.125305	0.0147194
pilJ	sll1294	pilJ	methyl-accepting chemotaxis protein	0.386856	0.463808	0.255527	0.306525	0.862463	0.891444	0.0248591	0.0231468	1	-0.0544137	0
hypF	sll0322	hypF	putative hydrogenase expression/formation prote in HypF	0.386191	0.0894403	0.349183	0.147328	0.346721	0.830848	0.177656	0.00719804	0.687084	0.209835	0.034201
slr0668	slr0668	slr0668	unknown protein	0.386031	0.287625	NA	NA	0.584709	0.746353	0.0899686	0.0365444	1	0.0695839	0
nc_slr2089-as3	NA	NA	NA	0.38601	0.242934	0.0374038	0.178198	0.381125	0.830848	0.161712	0.019551	0.885829	0.10117	0.00532656
act	sll1900	act	acetyltransferase	0.385723	0.44485	0.216012	0.269115	0.770897	0.773957	0.043588	0.0495044	1	-0.0418091	0
sll1764	sll1764	sll1764	unknown protein	0.385635	0.0126486	0.156503	0.203021	0.146924	0.746353	0.321199	0.00160707	0.307021	0.263741	0.135255
sll0040	sll0040	pixI; pisI	positive phototaxis protein; homologous to chem otaxis protein CheW	0.38562	-0.127961	0.713384	0.290786	0.801021	0.355751	0.0371568	0.0574357	0.861594	0.363156	0.0234952
nc_slr1403-as4	NA	NA	NA	0.385523	0.362066	NA	NA	0.584709	0.675623	0.0898502	0.0616583	1	0.0165866	0
nc_sll1521-as	NA	NA	NA	0.385241	0.161145	0.0976743	0.0388399	0.321951	0.952507	0.18962	0.00340526	0.641278	0.15846	0.0305753
sll1911	sll1911	sll1911	hypothetical protein	0.3852	0.0671511	0.328218	0.21497	0.770897	0.952507	0.0435289	0.00141901	0.95963	0.224894	0.0040248
mcpA	slr1044	ctr1	methyl-accepting chemotaxis protein; required f or the biogenesis of thick pilli	0.384964	0.605424	0.19829	0.0762548	0.236728	0.0189548	0.240892	1.04271	0.391492	-0.155888	0.0634898
sll0254	sll0254	sll0254	probable phytoene dehydrogenase Rieske iron-sul fur component	0.384641	-0.0844225	0.37038	0.33303	0.892735	0.613832	0.0189542	0.0178934	0.95963	0.331678	0.00593584
nc_slr1510-as	NA	NA	NA	0.384334	0.189259	0.34774	0.0264358	0.87572	0.830848	0.0221509	0.0152313	1	0.137939	0
nc_slr0600-as	NA	NA	NA	0.384288	0.106743	0.352738	0.032714	0.801021	0.891444	0.0370284	0.00532712	0.983831	0.196254	0.00138939
sll0072	sll0072	sll0072	hypothetical protein	0.384093	0.321804	0.244652	0.215393	0.287104	0.386973	0.208163	0.132686	0.983831	0.0440449	0.000311819
slr2016	slr2016	pilA10	type 4 pilin-like protein; essential for motili ty	0.383913	0.954232	0.396964	0.146146	0.453524	0.00942125	0.131836	1.93317	0.641278	-0.403276	0.0778135
nc_sll0847-as	NA	NA	NA	0.383884	0.186216	0.194049	0.11185	0.287104	0.873633	0.20805	0.0109255	0.687084	0.139772	0.0227815
nc_slr0600-as2	NA	NA	NA	0.38351	0.0131085	NA	NA	0.584709	0.799499	0.0893809	0.00127391	1	0.261913	0
nc_slr0807-as	NA	NA	NA	0.383336	-0.0300423	0.264611	0.0685966	0.489288	0.290577	0.119001	0.0161249	0.687084	0.292303	0.0476424
sll0272	sll0272	sll0272	hypothetical protein	0.383329	-0.169325	0.225454	0.334014	0.317805	0.228419	0.190836	0.108583	0.307021	0.390785	0.200407
slr1056	slr1056	slr1056	unknown protein	0.383146	0.0291238	0.355813	0.144501	0.801021	0.53993	0.0369183	0.00779535	0.861594	0.250331	0.0161957
nc_sll0606	NA	NA	NA	0.382851	0.346184	0.254273	0.179897	0.945895	0.773957	0.00924853	0.0385245	1	0.0259275	0
sll5036	sll5036	sll5036	sulfide-quinone reductase	0.382333	0.184711	0.223522	0.150436	0.632601	0.891444	0.0760346	0.0092182	0.763012	0.13974	0.0164151
cbiB	slr1925	cobD	cobalamin biosynthesis protein CobD	0.382043	-0.606672	0.609026	0.701746	0.801021	0.773957	0.0368121	0.0675125	1	0.699127	0
slr6040	slr6040	slr6040	two-component response regulator	0.38141	0.252712	0.193321	0.141054	0.381125	0.678549	0.159785	0.0425616	0.763012	0.0910029	0.01069
slr1732	slr1732	slr1732	hypothetical protein	0.381064	-0.230599	0.662462	0.336053	0.964769	0.891444	0.00593568	0.0115082	1	0.432511	0
slr0594	slr0594	slr0594	hypothetical protein	0.381023	0.132691	0.47243	0.222814	0.862463	0.830848	0.0244843	0.0106788	1	0.175597	0
sll0723	sll0723	sll0723	unknown protein	0.380485	0.126668	0.136166	0.171959	0.212427	0.851069	0.255986	0.00887121	0.391492	0.179476	0.0730965
xthA	sll1854	xthA	exodeoxyribonuclease III	0.380336	0.245508	0.208032	0.210951	0.69841	0.934933	0.0592904	0.00717367	0.861594	0.0953376	0.00616808
slr7024	slr7024	slr7024	hypothetical protein	0.380256	0.158626	0.346492	0.14197	0.801021	0.972097	0.0366399	0.00194958	0.983831	0.156717	0.00110949
sll1715	sll1715	sll1715	hypothetical protein	0.379694	0.21582	0.100756	0.263552	0.321951	0.972097	0.186889	0.00265253	0.983831	0.115876	0.000820355
nc_slr1028-as12	NA	NA	NA	0.379568	0.0214165	NA	NA	0.584709	0.799499	0.0884623	0.0020813	1	0.253251	0
nc_sll0997	NA	NA	NA	0.379471	0.212412	0.1089	0.342494	0.251649	0.891444	0.22738	0.0106006	0.983831	0.118128	0.000836298
slr1186	slr1186	slr1186	hypothetical protein	0.378848	0.111661	0.209121	0.177094	0.41871	0.830848	0.143238	0.00898636	0.763012	0.18893	0.0221934
ssr2439	ssr2439	ssr2439	hypothetical protein	0.378304	0.171328	0.236187	0.191559	0.381125	0.914355	0.158484	0.00666213	0.861594	0.146353	0.00946866
nc_ncl1110	NA	NA	NA	0.378096	0.151434	NA	NA	0.584709	1	0.0881192	0	1	0.160274	0
slr1920	slr1920	slr1920	unknown protein	0.378071	0.132714	0.228987	0.0992382	0.560292	0.891444	0.0951173	0.00662323	0.687084	0.173493	0.0282777
nc_ncr0720	NA	NA	NA	0.377887	-0.558877	0.522105	0.592302	0.942987	0.497648	0.00963391	0.169383	0.983831	0.662392	0.00468945
slr2104	slr2104	hik22	two-component hybrid sensor and regulator	0.377828	0.247335	0.145795	0.40258	0.146924	0.497648	0.314696	0.0749617	1	0.0922728	0
sll0266	sll0266	sll0266	unknown protein	0.377469	0.291831	0.334643	0.104942	0.69841	0.386973	0.0588435	0.120328	1	0.060555	0
sll1549	sll1549	sll1549	salt-enhanced periplasmic protein	0.377239	0.0446051	0.185872	0.196427	0.453524	0.799499	0.129544	0.00433481	0.524068	0.235208	0.0660023
slr0634	slr0634	slr0634	unknown protein	0.376876	-0.212576	0.328665	0.246754	0.862463	0.647663	0.0242178	0.0401026	0.861594	0.416805	0.0269662
nc_sll1892	NA	NA	NA	0.376675	0.164375	0.314529	0.14373	0.942987	0.917885	0.00960301	0.00611668	1	0.150118	0
nc_slr1228	NA	NA	NA	0.376004	0.218021	NA	NA	0.584709	0.867932	0.0876316	0.0134114	1	0.111711	0
nc_slr0210-as	NA	NA	NA	0.375385	0.409388	0.349634	0.234269	0.964769	0.746353	0.00584722	0.0520152	0.983831	-0.0240438	0.00017022
ssr5019	ssr5019	ssr5019	hypothetical protein	0.375036	-0.000821345	0.342617	0.352263	0.892735	0.678549	0.0184808	0.00013833	0.95963	0.265771	0.00475634
sll1242	sll1242	sll1242	hypothetical protein	0.374923	-0.171275	1.21543	0.677793	0.236728	0.647663	0.234608	0.0323112	0.687084	0.38622	0.0629501
slr6110	slr6110	slr6110	hypothetical protein	0.374449	-0.119149	0.349829	0.257326	0.945895	0.576432	0.00904557	0.0285066	0.885829	0.349026	0.0183762
sll1880	sll1880	sll1880	hypothetical protein	0.37383	0.238654	0.300841	0.155474	0.381125	0.678549	0.156609	0.0401939	0.885829	0.0955838	0.00503247
ssr3122	ssr3122	ssr3122	hypothetical protein	0.373803	0.162349	0.281068	0.171501	0.632601	0.873633	0.0743382	0.00952518	0.95963	0.14952	0.00267588
nc_sll1525-as	NA	NA	NA	0.373247	0.0525433	0.321559	0.0585382	0.779283	0.799499	0.0404244	0.00510627	0.983831	0.226772	0.00160545
slr2017	slr2017	pilA11	type 4 pilin-like protein; essential for motili ty	0.372572	0.907003	0.178057	0.088813	0.265778	0.00942125	0.214408	1.83749	0.221295	-0.3779	0.247535
psbN	smr0009	psbN	photosystem II PsbN protein	0.372534	0.346183	0.211056	0.111373	0.500188	0.386973	0.112083	0.142738	1	0.0186326	0
nc_sll0834	NA	NA	NA	0.372477	0.527334	0.258601	0.397862	0.770897	0.647663	0.0420912	0.0994822	1	-0.1095	0
nc_slr1800-as2	NA	NA	NA	0.372306	0.056289	0.296655	0.189253	0.725838	0.905655	0.0518103	0.00242251	0.983831	0.223458	0.00158198
nc_slr1163	NA	NA	NA	0.372129	0.331549	0.315802	0.152144	0.862463	0.461057	0.0239128	0.111482	1	0.0286946	0
slr1964	slr1964	slr1964	hypothetical protein	0.371845	-1.08179	0.547889	0.585868	0.594325	0.0319505	0.0840282	1.61785	0.391492	1.02788	0.418631
nc_slr0913-as	NA	NA	NA	0.371626	-0.154668	0.0729241	0.166105	0.436921	0.461057	0.133636	0.0520065	0.885829	0.372146	0.0195935
slr0439	slr0439	slr0439	unknown protein	0.371271	-0.207001	0.219671	0.426053	0.632601	0.934933	0.0738347	0.00604851	0.885829	0.4089	0.0215285
slr0789	slr0789	slr0789	hypothetical protein	0.371147	0.261575	0.322136	0.325385	0.831373	0.851069	0.0297676	0.0183195	0.983831	0.0774792	0.000548519
sll1734	sll1734	cupA	protein involved in low CO2-inducible; high aff inity CO2 uptake	0.370053	0.264094	0.347179	0.0891339	0.892735	0.576432	0.0182353	0.0631849	1	0.0749246	0
nc_slr1674	NA	NA	NA	0.369958	-0.0816931	0.155438	0.277152	0.367318	0.647663	0.160916	0.0154115	0.763012	0.319366	0.0375155
nc_ncl1800	NA	NA	NA	0.369358	-0.0503972	0.0228256	0.225916	0.381125	0.746353	0.154736	0.00640327	0.885829	0.296811	0.0156271
nc_slr0872-as	NA	NA	NA	0.36889	0.173129	0.241782	0.0426068	0.725838	0.934933	0.0513349	0.00505876	1	0.138425	0
nc_slr0796	NA	NA	NA	0.368764	0.284428	0.295248	0.0636965	0.725838	0.690125	0.0513174	0.0458134	1	0.0596349	0
slr0516	slr0516	slr0516	hypothetical protein	0.368733	0.221056	0.600862	0.316863	0.560292	0.952507	0.0927681	0.00467128	0.983831	0.104424	0.000739273
ssr6048	ssr6048	ssr6048	hypothetical protein	0.368303	0.295393	0.216715	0.192392	0.69841	0.914355	0.0574146	0.0114864	1	0.0515548	0
nc_slr1552-as3	NA	NA	NA	0.368284	0.111094	NA	NA	0.584709	0.952507	0.0858324	0.0023476	1	0.181861	0
nc_sll0779-as	NA	NA	NA	0.368175	-1.89954	0.0576581	1.99108	0.436921	0.873633	0.132395	0.111448	0.983831	1.60352	0.0113522
slr0616	slr0616	slr0616	unknown protein	0.368105	0.106278	0.317985	0.0912553	0.560292	0.873633	0.0926099	0.00623544	0.763012	0.185139	0.0217481
nc_sll1606-as	NA	NA	NA	0.367806	-0.0195555	0.259669	0.379175	0.588402	0.914355	0.0847151	0.000760417	0.885829	0.273906	0.0144211
sll0038	sll0038	pixG; pisG; taxP1; rer1	positive phototaxis protein; two-component resp onse regulator PatA subfamily	0.367483	0.288905	0.476745	0.224496	0.831373	0.746353	0.0294737	0.0367071	1	0.0555632	0
ssl6061	ssl6061	ssl6061	hypothetical protein	0.367199	0.0436225	0.269861	0.0653522	0.964769	0.773957	0.00571971	0.00485445	0.885829	0.228803	0.0120464
nc_ncr0870	NA	NA	NA	0.366864	0.00378499	0.231096	0.230687	0.632601	0.891444	0.0729582	0.000188894	0.763012	0.256735	0.0301584
nc_ncr1150	NA	NA	NA	0.366246	0.228651	0.227423	0.173708	0.770897	1	0.0413871	0	0.983831	0.097294	0.000688799
nc_ncr0390	NA	NA	NA	0.365411	0.0546094	0.0979155	0.0885079	0.287104	0.647663	0.198039	0.0103021	0.641278	0.21977	0.0424054
sll0253	sll0253	sll0253	hypothetical protein	0.365074	0.210706	0.27463	0.0978951	0.69841	0.746353	0.0569112	0.0267715	1	0.109154	0
sll0173	sll0173	vgb	virginiamycin B hydrolase; periplasmic protein	0.364758	0.168334	0.430446	0.153772	0.831373	0.914355	0.0292551	0.00654567	1	0.138893	0
nc_sll0779	NA	NA	NA	0.364095	0.0124783	0.439601	0.28287	0.862463	0.873633	0.0233966	0.000732117	1	0.248631	0
nc_sll1894-as	NA	NA	NA	0.36407	0.234871	0.25135	0.0570808	0.69841	0.773957	0.0567547	0.0261373	1	0.091357	0
nc_sll0219-as	NA	NA	NA	0.363817	0.184652	0.184147	0.0684236	0.455134	0.873633	0.124375	0.0108337	0.885829	0.126689	0.00667016
ycf37	slr0171	ycf37	photosystem I assembly related protein Ycf37	0.363802	0.318293	0.474209	0.283557	0.919064	0.851069	0.0133349	0.0222918	1	0.0321797	0
slr0656	slr0656	slr0656	hypothetical protein	0.363577	0.138971	0.429611	0.157865	0.69841	0.972097	0.0566779	0.00170802	1	0.158821	0
nc_slr1649	NA	NA	NA	0.363442	0.197557	0.151416	0.12952	0.455134	0.972097	0.124246	0.00242807	0.885829	0.117298	0.00617573
sll5075	sll5075	sll5075	hypothetical protein	0.363389	0.111924	0.23392	0.107496	0.892735	0.799499	0.0179069	0.010877	0.861594	0.177812	0.011504
slr0537	slr0537	slr0537	putative sugar kinase	0.36292	-0.171838	0.199227	0.212936	0.521743	0.355751	0.102541	0.07713	0.391492	0.378131	0.154004
nc_sll0260	NA	NA	NA	0.362839	0.192421	0.65466	0.348126	0.964769	0.914355	0.0056518	0.00748233	1	0.120503	0
nc_ncr0180	NA	NA	NA	0.362381	0.333699	NA	NA	0.584709	0.675623	0.0844567	0.0568276	1	0.0202808	0
nc_sll1006-as	NA	NA	NA	0.362209	0.244987	0.279176	0.126732	0.732413	0.773957	0.0489865	0.027263	0.983831	0.082888	0.000586811
slr0605	slr0605	slr0605	hypothetical protein	0.361839	0.0656469	0.254788	0.150551	0.831373	0.773957	0.029021	0.0073054	0.861594	0.20944	0.0135502
menE	slr0492	menE	O-succinylbenzoic acid-CoA ligase	0.36173	-0.0807916	0.256391	0.388192	0.665259	0.576432	0.0640297	0.0193296	0.687084	0.31291	0.0510013
sll0473	sll0473	sll0473	unknown protein	0.361576	0.168117	0.429336	0.187575	0.489288	1	0.112246	0	0.861594	0.136796	0.0088503
slr0316	slr0316	slr0316	hypothetical protein	0.361387	0.220023	0.33128	0.132152	0.801021	0.678549	0.0348217	0.0370561	1	0.0999592	0
slr0800	slr0800	slr0800	putative transposase [ISY802c: 3066278 - 306718 4]	0.361282	0.428854	0.383256	0.265791	0.830824	0.678549	0.0290799	0.0722272	0.983831	-0.0477803	0.000338264
nc_sll1531-as	NA	NA	NA	0.361258	0.243974	NA	NA	0.584709	0.799499	0.084195	0.0237099	1	0.0829322	0
sll1960	sll1960	sll1960	hypothetical protein	0.361245	0.704634	0.308859	0.388105	0.801021	0.497648	0.0348081	0.213559	0.763012	-0.242812	0.0285229
sll0219	sll0219	sll0219	flavoprotein	0.361165	-0.0445633	0.147801	0.189183	0.287104	0.613832	0.195738	0.00944521	0.307021	0.286894	0.147128
recJ	sll1354	recJ	single-strand-DNA-specific exonuclease RecJ	0.360873	0.23329	0.241693	0.184181	0.594325	0.851069	0.0815489	0.0163385	0.95963	0.0902154	0.00161453
nc_ncl0500	NA	NA	NA	0.360666	-0.177995	0.165217	0.291374	0.60456	0.690125	0.0788274	0.0286701	0.885829	0.380891	0.0200539
slr1591	slr1591	slr1591	hypothetical protein	0.360249	0.0669722	0.308139	0.151294	0.945895	0.721165	0.00870255	0.00950772	0.983831	0.207378	0.00146815
capA	slr1764	capA	similar to tellurium resistance protein TerE	0.360104	0.238915	0.176372	0.198494	0.436921	0.830848	0.129492	0.0192275	0.983831	0.0856935	0.000606673
slr2122	slr2122	slr2122	hypothetical protein	0.3597	0.330348	0.466159	0.286558	1	1	0	0	1	0.0207547	0
slr1668	slr1668	slr1668	periplasmic protein; function unknown (target g ene of sycrp1)	0.359311	0.0508054	0.308142	0.0913363	0.801021	0.576432	0.0346217	0.0121553	1	0.218146	0
amt2	sll1017	amt2	ammonium/methylammonium permease	0.35878	0.0326096	0.158683	0.0841563	0.317805	0.746353	0.178615	0.00414325	0.391492	0.230638	0.0939334
slr1171	slr1171	gpx1	glutathione peroxidase-like NADPH peroxidase; gl utathione peroxidase	0.35877	0.0959639	0.245342	0.164503	0.770897	0.678549	0.0405423	0.0161621	0.861594	0.185832	0.0120228
fecE	slr1318	fecE	iron(III) dicitrate transport system ATP-bindin g protein	0.358465	0.257581	0.309888	0.243499	0.892735	1	0.0176643	0	1	0.0713358	0
ssl3712	ssl3712	ssl3712	hypothetical protein	0.358339	0.209302	0.128594	0.18042	0.265778	0.934933	0.206217	0.00611575	0.687084	0.105384	0.0171766
nc_sll1888	NA	NA	NA	0.35813	0.0959675	0.108461	0.123477	0.489288	0.830848	0.111176	0.00772334	0.885829	0.185377	0.00976006
sll1592	sll1592	sll1592	two-component response regulator NarL subfamily	0.35794	0.16821	0.211169	0.1332	0.594325	0.972097	0.080886	0.00206738	0.763012	0.134159	0.0157595
rfbA	sll0207	rfbA	glucose-1-phosphate thymidylyltransferase	0.357603	0.0560856	0.345652	0.12828	0.964769	0.461057	0.00557024	0.0188585	0.861594	0.213205	0.0137938
nc_sll1121-as	NA	NA	NA	0.357408	0.020354	0.0189878	0.0424064	0.381125	0.746353	0.14973	0.0025861	0.885829	0.238333	0.0125482
nc_ncr1550	NA	NA	NA	0.357045	0.234345	0.0231064	0.148003	0.381125	0.873633	0.149578	0.0137492	0.885829	0.0867619	0.004568
nc_slr1173-as	NA	NA	NA	0.356984	0.406902	NA	NA	0.584709	0.675623	0.0831989	0.0692937	1	-0.0352976	0
nc_sll1570-as	NA	NA	NA	0.356899	-0.999853	1.80996	1.0632	0.41871	0.355751	0.134939	0.448788	0.861594	0.959368	0.0620685
ggt	slr1269	ggt	gamma-glutamyltranspeptidase	0.356488	0.32133	0.244322	0.181225	0.489288	0.53993	0.110666	0.0860079	1	0.0248605	0
slr0596	slr0596	slr0596	hypothetical protein	0.3559	0.134503	0.319636	0.241677	0.892735	0.952507	0.0175379	0.00284227	1	0.156551	0
ssl2781	ssl2781	ssl2781	hypothetical protein	0.35532	0.0639367	0.17788	0.128988	0.287104	0.678549	0.19257	0.0107682	0.524068	0.206039	0.0578173
slr0798	slr0798	ziaA	zinc-transporting P-type ATPase (zinc efflux pu mp) involved in zinc tolerance	0.354595	0.0493412	0.25895	0.153616	0.964769	0.647663	0.00552339	0.00930828	0.885829	0.215847	0.0113643
nc_sll1017	NA	NA	NA	0.354564	0.193683	0.290546	0.00968582	0.770897	0.873633	0.040067	0.0113636	1	0.11376	0
nc_sll0659-as	NA	NA	NA	0.354057	0.471143	0.333223	0.212534	0.489288	0.176628	0.109912	0.354743	0.95963	-0.0827927	0.00148169
slr0376	slr0376	slr0376	hypothetical protein	0.353858	-0.216428	0.0853496	0.442212	0.190006	0.830848	0.255214	0.0174178	0.221295	0.403253	0.264143
nc_ssl3712-as	NA	NA	NA	0.353331	-0.775196	0.500136	0.77326	0.594325	0.678549	0.0798445	0.130558	0.861594	0.797989	0.0516277
nc_sll1571-as	NA	NA	NA	0.353241	0.121922	NA	NA	0.584709	0.952507	0.0823266	0.0025764	1	0.163568	0
ssr2708	ssr2708	ssr2708	hypothetical protein	0.35316	0.109737	0.203207	0.0736936	0.560292	0.972097	0.0888502	0.00134872	0.885829	0.172126	0.00906242
nc_slr1672	NA	NA	NA	0.353003	0.32351	0.138213	0.308905	0.60456	0.972097	0.0771524	0.0039761	1	0.0208543	0
sll1439	sll1439	sll1439	unknown protein	0.352062	0.144571	0.308693	0.337066	0.560292	0.891444	0.0885739	0.00721495	1	0.146719	0
nc_slr0806	NA	NA	NA	0.351853	-0.0184624	0.214906	0.171649	0.594325	0.835084	0.0795104	0.00144505	0.885829	0.261852	0.0137865
nc_sll1389-as	NA	NA	NA	0.351392	0.184186	0.250027	0.0159905	0.725838	0.934933	0.0488999	0.00538186	1	0.118232	0
nc_ncr0700	NA	NA	NA	0.350881	0.258662	0.309742	0.197553	0.770897	0.773957	0.0396507	0.0287848	1	0.0652084	0
nc_ssr2061-as	NA	NA	NA	0.350826	0.327728	0.157021	0.166059	0.317805	0.461057	0.174655	0.110197	1	0.0163325	0
slr1915	slr1915	slr1915	hypothetical protein	0.350771	-0.0362184	0.210868	0.291497	0.69841	0.873633	0.0546815	0.00212497	0.861594	0.273643	0.0177039
nc_sll0461-as	NA	NA	NA	0.35075	-0.17143	0.505002	0.480562	0.489288	0.799499	0.108885	0.0166599	0.861594	0.369237	0.0238886
nc_slr1503	NA	NA	NA	0.350666	0.000609689	0.250411	0.0369448	0.831373	0.497648	0.0281249	0.000184783	0.885829	0.247527	0.0130323
slr1081	slr1081	slr1081	hypothetical protein	0.350347	0.057073	0.336586	0.430973	0.770897	0.914355	0.0395905	0.00221929	1	0.207376	0
nc_slr1127	NA	NA	NA	0.350065	0.174813	NA	NA	0.584709	0.952507	0.0815863	0.00369408	1	0.123922	0
nc_sll0616-as2	NA	NA	NA	0.350062	0.0705424	0.396417	0.2683	0.945895	0.914355	0.00845646	0.00274305	1	0.19765	0
nc_slr1490-as2	NA	NA	NA	0.3499	0.315193	0.213367	0.238834	0.632601	0.873633	0.0695847	0.0184927	1	0.024542	0
ssl1263	ssl1263	ssl1263	hypothetical protein	0.349714	0.107232	1.16031	0.179791	0.831373	0.934933	0.0280486	0.00313328	0.983831	0.171461	0.00121387
nc_sll1687-as	NA	NA	NA	0.34905	0.0222391	0.137333	0.106955	0.489288	0.746353	0.108357	0.00282562	0.885829	0.23109	0.0121669
nc_slr0658-as3	NA	NA	NA	0.34893	-0.0158125	0.181334	0.553349	0.557172	0.972097	0.0886319	0.000194344	0.983831	0.257912	0.0018259
nc_slr1657-as	NA	NA	NA	0.348392	0.18982	NA	NA	0.584709	0.914355	0.0811965	0.00738117	1	0.112128	0
slr1063	slr1063	slr1063	probable glycosyltransferase	0.348099	0.0671493	0.256751	0.293547	0.891395	0.590776	0.0173805	0.0153488	0.687084	0.198661	0.0323798
nc_sll1344-as	NA	NA	NA	0.34805	0.156834	0.24657	0.0491179	0.725838	0.934933	0.0484348	0.00458263	1	0.13521	0
nc_slr1626-as	NA	NA	NA	0.347562	-0.151686	0.00617949	0.111359	0.381125	0.392815	0.145605	0.0615559	0.885829	0.353021	0.0185865
sll0371	sll0371	sll0371	unknown protein	0.346947	0.306495	0.205284	0.161944	0.346721	0.576432	0.159603	0.0733295	1	0.0286041	0
ssr2848	ssr2848	ssr2848	unknown protein	0.346894	0.12468	0.187362	0.13041	0.560292	0.830848	0.0872736	0.0100341	0.687084	0.157129	0.0256104
slr1339	slr1339	slr1339	hypothetical protein	0.346682	-0.0632609	0.218333	0.86935	0.346721	0.934933	0.15948	0.00184846	1	0.289873	0
nc_slr0469	NA	NA	NA	0.346519	-3.80253	0.67213	2.42984	0.60456	0.127776	0.0757354	3.39775	0.885829	2.93382	0.154465
nc_ncr1290	NA	NA	NA	0.345292	-0.0297511	NA	NA	0.584709	0.675623	0.080474	0.00506649	1	0.265196	0
nc_slr1028-as15	NA	NA	NA	0.344927	0.143445	0.301002	0.135918	0.545983	0.914355	0.0906539	0.00557788	0.95963	0.142469	0.00254968
nc_slr1028-as2	NA	NA	NA	0.344918	0.19725	0.312894	0.231275	0.801021	0.873633	0.0332349	0.0115728	1	0.104417	0
slr1103	slr1103	slr1103	hypothetical protein	0.344849	0.0358145	0.341203	0.123316	0.892735	0.497648	0.0169933	0.0108546	1	0.21852	0
pcrR	sll1408	pcrR	transcriptional regulator	0.344564	0.200443	0.291071	0.134428	0.831373	0.873633	0.0276355	0.0117602	1	0.101909	0
slr2115	slr2115	slr2115	unknown protein	0.344225	0.156383	0.33185	0.192493	0.964769	0.891444	0.00536187	0.00780447	1	0.132824	0
nc_slr1102-as2	NA	NA	NA	0.344204	0.234351	0.274896	0.119762	0.919064	0.952507	0.0126165	0.00495221	0.983831	0.0776779	0.000549925
ank	slr1109	ank	similar to ankyrin	0.344005	-0.369157	0.201049	0.70037	0.287104	0.721165	0.186437	0.0524075	0.687084	0.504282	0.0821929
nc_slr1608-as	NA	NA	NA	0.343932	0.279312	0.246066	0.144975	0.862463	0.891444	0.0221009	0.0139393	1	0.045693	0
sll0293	sll0293	sll0293	unknown protein	0.343702	0.377495	0.276229	0.25357	0.770897	0.773957	0.0388395	0.0420089	1	-0.0238956	0
ssl7053	ssl7053	ssl7053	hypothetical protein	0.343619	0.117548	0.333354	0.161532	0.831373	0.934933	0.0275597	0.00343472	1	0.159856	0
nc_slr1403-as6	NA	NA	NA	0.343184	0.126988	0.240161	0.17461	0.632373	0.952507	0.0683028	0.00268345	0.983831	0.152874	0.00108228
slr7015	slr7015	slr7015	Cas4; part of CRISPR1 adaptation module	0.343156	0.269246	0.186523	0.0935665	0.665259	0.721165	0.0607418	0.0382235	0.983831	0.0522623	0.000369994
nc_sll1905	NA	NA	NA	0.343127	0.158195	0.274292	0.118954	0.919064	0.851069	0.012577	0.0110792	1	0.130767	0
glgA	sll1393	glgA2	glycogen (starch) synthase	0.342602	0.355459	0.0436909	0.136605	0.130922	0.290577	0.302513	0.190789	0.983831	-0.0090915	6.43639e-05
ssr2595	ssr2595	hliB; scpD	high light-inducible polypeptide HliB; CAB/ELIP /HLIP superfamily	0.342396	0.118983	0.287878	0.0668613	0.862463	1	0.0220022	0	0.983831	0.157977	0.00111841
petJ	sll1796	petJ	cytochrome c553	0.341994	-0.571413	0.403851	0.524992	0.69841	0.576432	0.0533132	0.136712	0.861594	0.645876	0.0417864
slr1066	slr1066	slr1066	unknown protein	0.341673	0.00256924	0.244447	0.131769	0.831373	0.576432	0.0274036	0.000614695	0.861594	0.239783	0.0155133
nc_slr0869-as2	NA	NA	NA	0.34131	0.22553	0.175005	0.234919	0.41871	0.799499	0.129045	0.0219175	0.983831	0.0818688	0.000579596
slr0579	slr0579	slr0579	unknown protein	0.340842	0.273657	0.362804	0.15313	0.964769	0.721165	0.00530916	0.0388497	0.983831	0.0475069	0.000336328
stpA	slr0746	stpA	glucosylglycerolphosphate phosphatase	0.339853	0.0848707	0.13472	0.108223	0.453524	0.721165	0.116705	0.0120487	0.307021	0.180299	0.0924632
nc_slr1403-as7	NA	NA	NA	0.339835	0.0767508	0.0286246	0.24074	0.381125	0.873633	0.142368	0.00450305	0.885829	0.186029	0.00979438
nc_sll1749-as	NA	NA	NA	0.339679	-0.0840088	0.240731	0.0588407	0.964769	0.519819	0.00529105	0.0238709	0.885829	0.299593	0.0157735
sll7006	sll7006	sll7006	hypothetical protein	0.339633	0.0658515	0.244169	0.153723	0.632373	0.86717	0.0675959	0.00407593	0.885829	0.193593	0.0101926
sll1609	sll1609	sll1609	hypothetical protein	0.339602	0.14086	0.159951	0.0586155	0.41871	0.972097	0.128399	0.00173124	0.687084	0.140532	0.0229053
nc_slr0369-as2	NA	NA	NA	0.339153	0.173692	0.278746	0.121255	0.632601	0.891444	0.0674474	0.00866827	0.95963	0.116999	0.00209385
psbH	ssl2598	psbH	photosystem II PsbH protein	0.338983	-2.78484	2.425	0.71125	0.594325	0.0319505	0.0766022	4.16479	0.763012	2.20887	0.259474
ssr2551	ssr2551	ssr2551	hypothetical protein	0.338836	-0.700013	0.15401	0.655191	0.212427	0.42452	0.227965	0.260476	0.391492	0.734577	0.299177
sll1340	sll1340	sll1340	hypothetical protein	0.338437	0.336733	0.21875	0.186108	0.521743	0.576432	0.0956232	0.0805641	1	0.00120484	0
nc_ncr0760	NA	NA	NA	0.338272	0.317319	NA	NA	0.584709	0.746353	0.0788378	0.0403172	1	0.0148162	0
nc_slr0789	NA	NA	NA	0.337437	0.122308	NA	NA	0.584709	0.952507	0.0786432	0.00258457	1	0.152119	0
nc_sll0708	NA	NA	NA	0.336777	0.00175346	0.447269	0.180773	0.964769	0.690125	0.00524585	0.000282434	0.983831	0.236898	0.00167713
nc_sll1667-as	NA	NA	NA	0.336334	0.222153	0.220452	0.214591	0.560292	0.934933	0.0846169	0.00649125	0.983831	0.0807381	0.00057159
slr0184	slr0184	slr0184	unknown protein	0.335749	0.184524	0.231877	0.0983817	0.665259	0.773957	0.0594308	0.0205345	1	0.106932	0
slr0351	slr0351	slr0351	hypothetical protein	0.335073	0.271541	0.127114	0.136979	0.317805	0.678549	0.166812	0.0457327	0.763012	0.0449238	0.00527714
slr0111	slr0111	slr0111	unknown protein	0.334331	0.0673268	0.267117	0.120157	0.69841	0.773957	0.0521187	0.00749235	0.763012	0.1888	0.0221782
sll0994	sll0994	sll0994	hypothetical protein	0.332623	0.195324	0.184284	0.181095	0.453524	0.972097	0.114223	0.00240063	0.861594	0.0970845	0.0062811
sll0790	sll0790	hik31	two-component sensor histidine kinase	0.332308	0.0847642	0.184739	0.0752697	0.665259	0.835084	0.0588217	0.00663448	0.95963	0.17504	0.00313258
nc_sll1802-as	NA	NA	NA	0.332135	-0.135572	0.485601	0.429503	0.964769	0.934933	0.00517353	0.00396139	0.983831	0.330719	0.00234135
slr0468	slr0468	slr0468	unknown protein	0.332103	-0.127862	0.24758	0.214736	0.831373	0.576432	0.026636	0.0305913	0.687084	0.325244	0.0530117
slr1383	slr1383	slr1383	unknown protein	0.331935	-0.0664875	0.236053	0.1418	0.632601	0.201239	0.0660119	0.0462944	0.641278	0.281727	0.0543602
nc_slr0897	NA	NA	NA	0.330957	0.297966	NA	NA	0.584709	0.746353	0.0771331	0.0378584	1	0.0233282	0
slr0967	slr0967	slr0967	hypothetical protein	0.330834	-2.62677	0.326759	2.13249	0.381125	0.799499	0.138597	0.255275	0.763012	2.09134	0.245668
nc_slr1103-as	NA	NA	NA	0.330496	0.386704	0.426199	0.311996	0.964769	0.905655	0.005148	0.0166426	0.983831	-0.0397453	0.00028138
nc_ncr0370	NA	NA	NA	0.33031	0.0112768	0.572453	0.175355	0.779283	0.799499	0.0357742	0.0010959	0.983831	0.225591	0.00159708
sll0943	sll0943	sll0943	unknown protein	0.330248	0.017512	0.486427	0.201514	0.862463	0.497648	0.0212215	0.00530749	0.861594	0.221137	0.014307
nc_slr1591-as	NA	NA	NA	0.330084	-0.745929	0.268653	0.912755	0.919064	0.905655	0.012099	0.0321026	0.983831	0.760857	0.00538653
nc_slr0747-as	NA	NA	NA	0.329916	0.194306	0.323145	0.313673	0.919064	0.952507	0.0120928	0.00410601	1	0.0958903	0
slr0244	slr0244	slr0244	hypothetical protein	0.329407	0.325521	0.25068	0.213736	0.521743	0.647663	0.0930718	0.06141	1	0.00274784	0
nc_slr1312	NA	NA	NA	0.328984	0.18542	NA	NA	0.584709	0.914355	0.0766731	0.00721008	1	0.101515	0
ycf32	sml0007	psbY	photosystem II protein Y	0.328974	-0.564781	0.218831	0.126777	0.588402	0.0923327	0.0757712	0.584348	0.391492	0.631981	0.257391
nc_ncl0410	NA	NA	NA	0.328695	0.227688	0.0751304	0.188826	0.367318	0.917885	0.142968	0.00847265	0.885829	0.0714225	0.00376038
nc_slr0369-as	NA	NA	NA	0.328529	0.191401	0.199474	0.053204	0.594325	0.873633	0.0742397	0.0112297	0.983831	0.0969636	0.00068646
nc_sll1730-as2	NA	NA	NA	0.328309	0.178914	0.366776	0.129522	0.854299	0.952507	0.0224531	0.00378074	0.983831	0.105638	0.000747874
sll8025	sll8025	sll8025	hypothetical protein	0.328087	0.167656	0.123582	0.0958393	0.346721	0.972097	0.150927	0.00206058	0.641278	0.113441	0.0218889
nc_slr2087-as	NA	NA	NA	0.327907	0.609549	NA	NA	0.584709	0.415491	0.0764221	0.232505	1	-0.199151	0
nc_ssr2315	NA	NA	NA	0.32778	0.0285946	0.48524	0.471008	0.588402	1	0.0754961	0	0.885829	0.211556	0.0111384
nc_sll0271-as	NA	NA	NA	0.32774	0.0849024	0.359992	0.0342012	0.964769	0.952507	0.00510508	0.00179412	1	0.171712	0
nc_sll0163	NA	NA	NA	0.327499	0.129279	NA	NA	0.584709	1	0.076327	0	1	0.140162	0
nc_sll1831	NA	NA	NA	0.32722	0.199376	0.214188	0.180891	0.945895	0.972097	0.00790467	0.00245043	1	0.0903996	0
slr1234	slr1234	slr1234	protein kinase C inhibitor	0.32719	0.71149	0.178803	0.57778	0.945895	0.647663	0.00790394	0.134224	0.885829	-0.271741	0.0143071
ssr2912	ssr2912	ssr2912	unknown protein	0.32697	0.278336	0.709371	0.328789	0.770897	0.891444	0.0369487	0.0138906	0.983831	0.0343897	0.000243464
nc_slr1223-as	NA	NA	NA	0.326897	-0.0936799	NA	NA	0.584709	0.675623	0.0761868	0.0159533	1	0.297393	0
slr1520	slr1520	slr1520	oxidoreductase; aldo/keto reductase family	0.326697	0.0801905	0.354417	0.11728	0.945895	0.613832	0.00789202	0.0169964	0.95963	0.174306	0.00311946
nc_ssl1633-as2	NA	NA	NA	0.326519	0.195545	0.0941794	0.22573	0.346721	0.914355	0.150205	0.00760379	0.885829	0.0926129	0.00487606
gap1	slr0884	gap1	glyceraldehyde 3-phosphate dehydrogenase 1 (NAD +)	0.326299	0.260445	0.193617	0.23014	0.560292	0.972097	0.0820922	0.003201	0.95963	0.0465654	0.000833353
nc_sll1223-as	NA	NA	NA	0.325607	-0.0743101	0.423632	0.0692947	0.964769	0.392815	0.00507185	0.0301559	0.983831	0.282784	0.00200199
nc_slr1790-as2	NA	NA	NA	0.325422	0.120459	NA	NA	0.584709	0.952507	0.075843	0.00254548	1	0.144931	0
sll1485	sll1485	sll1485	hypothetical protein	0.325355	0.162835	0.414667	0.241316	0.801021	0.934933	0.0313499	0.00475799	0.885829	0.114919	0.00605049
sll0664	sll0664	sll0664	unknown protein	0.32529	0.0422438	0.493206	0.0964556	0.594325	0.613832	0.0735078	0.00895359	0.763012	0.200144	0.0235107
sll1203	sll1203	sll1203	hypothetical protein	0.325277	0.0882337	0.199293	0.161594	0.489288	0.851069	0.100978	0.00617948	0.641278	0.167615	0.0323419
nc_slr0201	NA	NA	NA	0.324556	0.174252	0.245565	0.162716	0.594325	0.873633	0.0733419	0.0102235	0.983831	0.106281	0.000752423
nc_sll0750-as	NA	NA	NA	0.324286	0.166667	0.152407	0.14144	0.453524	0.972097	0.11136	0.00204841	0.885829	0.111454	0.00586801
sll1426	sll1426	sll1426	unknown protein	0.324279	0.318455	0.245613	0.175979	0.892735	0.647663	0.0159797	0.0600769	0.95963	0.00411813	7.36997e-05
sll1673	sll1673	sll1673	two-component response regulator	0.324196	0.147225	0.195923	0.201408	0.521743	0.934933	0.0915993	0.00430186	0.763012	0.125137	0.0146997
slr2006	slr2006	slr2006	hypothetical protein	0.323866	0.127106	0.215078	0.1201	0.801021	0.799499	0.0312065	0.0123524	0.861594	0.139131	0.00900138
recQ	slr1536	recQ	ATP-dependent DNA helicase RecQ	0.323534	0.290796	0.539569	0.162412	1	0.613832	0	0.0616343	0.885829	0.0231492	0.0012188
sll0793	sll0793	sll0793	hypothetical protein	0.323348	0.254114	0.104463	0.138794	0.381125	0.721165	0.135461	0.0360754	0.885829	0.0489552	0.00257749
sll1164	sll1164	sll1164	hypothetical protein	0.322252	0.181961	0.0877642	0.157049	0.212427	0.873633	0.216808	0.0106758	0.687084	0.0992006	0.0161687
nc_slr0408-as	NA	NA	NA	0.322151	0.149201	0.1376	0.413831	0.317805	0.914355	0.160379	0.0058017	0.95963	0.122294	0.00218862
slr1114	slr1114	slr1114	hypothetical protein	0.321776	0.00438741	0.138473	0.107957	0.453524	0.647663	0.110498	0.00082769	0.221295	0.224428	0.147007
ssl5129	ssl5129	ssl5129	hypothetical protein	0.32153	0.365291	0.213589	0.255022	0.862463	0.891444	0.0206614	0.0182302	0.983831	-0.0309436	0.000219067
slr1687	slr1687	slr1687	hypothetical protein	0.321092	0.180814	0.271624	0.214047	0.632601	0.891444	0.0638557	0.00902371	0.95963	0.0991916	0.00177517
ssl1972	ssl1972	ssl1972	hypothetical protein	0.320591	-0.293672	0.156442	0.504067	0.346721	0.678549	0.147478	0.04946	0.641278	0.43435	0.0838093
slr5111	slr5111	slr5111	hypothetical protein	0.320263	0.302234	0.171264	0.193133	0.69841	0.773957	0.0499257	0.0336336	1	0.0127482	0
nc_sll2012	NA	NA	NA	0.320056	-0.552702	0.515222	0.677109	0.315253	0.386973	0.160457	0.22789	0.763012	0.617133	0.072494
thl	slr1993	phaA	PHA-specific beta-ketothiolase	0.319891	0.187702	0.354468	0.199284	0.489288	0.773957	0.0993054	0.0208881	0.885829	0.0934719	0.00492129
nc_slr0756	NA	NA	NA	0.31959	-0.0494969	0.865259	0.602358	0.381125	0.799499	0.133886	0.00481021	0.885829	0.260984	0.0137408
ctrl3	NA	NA	NA	0.319562	0.0525183	NA	NA	0.629294	0.934933	0.0642787	0.00153457	1	0.188829	0
sll7064	sll7064	sll7064	Csm3; part of CRISPR2; potentially in effector complex	0.319457	0.320754	0.409023	0.31108	0.801021	0.891444	0.0307816	0.0160075	1	-0.000916575	0
sll7085	sll7085	sll7085	Cmr1-Cmr6 fusion protein; part of CRISPR3 effector complex	0.319423	0.23968	0.188836	0.162934	0.521743	0.891444	0.0902507	0.0119615	0.983831	0.0563864	0.000399191
slr0314	slr0314	slr0314	non-heme chloroperoxidase	0.318452	-0.00856712	0.160476	0.216292	0.489288	0.830848	0.0988586	0.00068947	0.687084	0.231237	0.0376894
nc_slr0468	NA	NA	NA	0.318302	0.756377	NA	NA	0.665259	0.336662	0.0563425	0.357619	1	-0.309766	0
speB	sll1077	speB2	agmatinase	0.318253	0.193581	0.148178	0.133734	0.453524	0.891444	0.109288	0.00966087	0.861594	0.0881563	0.00570347
nc_slr1611-as	NA	NA	NA	0.318004	-0.0304907	NA	NA	0.665259	0.675623	0.0562897	0.00519243	1	0.246423	0
sll1170	sll1170	sll1170	unknown protein	0.317847	0.0103897	0.175362	0.142473	0.69841	0.497648	0.0495491	0.0031489	0.687084	0.217405	0.0354349
sll1284	sll1284	sll1284	esterase	0.317557	0.205799	0.266477	0.195088	0.489288	0.799499	0.0985807	0.0199999	1	0.0790246	0
nc_ssl1690	NA	NA	NA	0.317469	0.840748	NA	NA	0.665259	0.336662	0.056195	0.39751	1	-0.370014	0
nblA	ssl0453	nblA2	phycobilisome degradation protein NblA	0.316428	0.334244	0.232942	0.159463	0.964769	0.678549	0.00492887	0.056293	0.983831	-0.0125976	8.91853e-05
nc_slr1501	NA	NA	NA	0.316295	0.100004	0.241307	0.280131	0.891395	0.746353	0.0157926	0.0127062	0.95963	0.15294	0.00273708
slr0217	slr0217	slr0217	hypothetical protein	0.316016	-1.14983	0.271365	0.774677	0.665259	0.0451179	0.0559379	1.54727	0.391492	1.03651	0.422147
nc_ncr1450	NA	NA	NA	0.315876	-0.223531	0.315333	0.217861	1	0.647663	0	0.0421693	0.983831	0.381418	0.00270027
slr0496	slr0496	slr0496	unknown protein	0.314868	0.125793	0.585463	0.337599	0.594325	0.773957	0.0711527	0.0139987	1	0.133696	0
galE	slr1067	galE	UDP-glucose 4-epimerase	0.314827	-0.161809	0.112458	0.0264669	0.287104	0.0627283	0.170624	0.194581	0.221295	0.337032	0.220766
sll1280	sll1280	sll1280	hypothetical protein	0.31467	0.142035	0.277287	0.174077	0.69841	0.914355	0.0490538	0.00552306	0.885829	0.122071	0.00642704
slr0416	slr0416	slr0416	unknown protein	0.314466	0.200473	0.262705	0.18277	0.945895	0.934933	0.00759656	0.00585776	1	0.0806052	0
nc_sll0541-as3	NA	NA	NA	0.313293	0.179991	0.437236	0.141197	0.69841	1	0.0488392	0	0.885829	0.0942591	0.00496273
nc_slr0151-as	NA	NA	NA	0.313197	-0.0622239	NA	NA	0.665259	0.675623	0.0554389	0.0105965	1	0.265463	0
sll1156	sll1156	sll1156	putative transposase [ISY120b: 1385747 - 138654 8]	0.312546	-0.184993	0.0146464	0.264124	0.436921	0.690125	0.112391	0.0297972	0.885829	0.351814	0.0185229
slr0265	slr0265	slr0265	putative transposase [ISY523c: 1513158 - 151402 3]	0.312153	0.0734116	NA	NA	0.665259	0.952507	0.0552541	0.00155131	1	0.168816	0
nc_sll0541-as	NA	NA	NA	0.3117	-0.0397522	0.143942	0.0242525	0.60456	0.461057	0.0681252	0.0133665	0.885829	0.248514	0.0130842
nc_sll1020	NA	NA	NA	0.310879	0.0991286	NA	NA	0.665259	0.952507	0.0550285	0.00209475	1	0.14973	0
slr0712	slr0712	slr0712	hypothetical protein	0.310833	0.047467	0.304189	0.18025	0.831373	0.678549	0.0249301	0.00799434	0.861594	0.186228	0.0120484
slr0322	slr0322	hik43	two-component hybrid sensor and regulator	0.31058	0.592721	0.432995	0.269351	0.521743	0.0627283	0.0877524	0.712769	0.885829	-0.199504	0.0105038
nc_sll1265	NA	NA	NA	0.310276	-0.0656037	1.03915	0.157023	0.560292	0.355751	0.0780611	0.0294465	0.861594	0.265787	0.0171957
nc_ncl0850	NA	NA	NA	0.31019	0.15677	NA	NA	0.665259	1	0.0549066	0	1	0.108484	0
slr1235	slr1235	slr1235	hypothetical protein	0.31004	0.182326	0.249738	0.0848077	0.594325	0.773957	0.0700617	0.0202898	0.885829	0.0903078	0.00475469
sll7106	sll7106	sll7106	exodeoxyribonuclease V alpha chain	0.30976	0.0666147	0.268753	0.262824	0.732413	0.972097	0.0418932	0.000818727	0.885829	0.17193	0.00905208
slr2120	slr2120	slr2120	hypothetical protein	0.309358	0.0860367	0.286576	0.17956	0.945895	0.914355	0.00747318	0.00334555	1	0.157912	0
slr0479	slr0479	slr0479	hypothetical protein	0.309357	0.381252	0.247575	0.186307	0.801021	0.42452	0.0298084	0.141865	0.885829	-0.0508372	0.00267657
nc_ncr0490	NA	NA	NA	0.308823	0.470866	0.171382	0.292631	0.964769	0.799499	0.00481042	0.0457597	1	-0.114581	0
slr0806	slr0806	slr0806	hypothetical protein	0.308654	0.56607	0.218917	0.342695	0.964769	0.773957	0.00480779	0.0629942	0.95963	-0.18202	0.00325751
slr0149	slr0149	slr0149	hypothetical protein	0.308629	0.0597254	0.199374	0.148978	0.69841	0.746353	0.048112	0.00758847	0.763012	0.176001	0.0206747
sll1192	sll1192	sll1192	hypothetical protein	0.307696	0.0603329	0.399081	0.302653	0.919064	0.952507	0.0112783	0.00127493	1	0.174912	0
nc_slr0407	NA	NA	NA	0.307574	0.241113	0.270575	0.280739	0.816975	0.86717	0.0270022	0.0149239	1	0.0469951	0
ssl1707	ssl1707	ssl1707	hypothetical protein	0.307164	0.141299	0.814368	0.374395	0.69841	0.972097	0.0478837	0.00173663	1	0.117284	0
nc_ncr0560	NA	NA	NA	0.306899	0.447059	NA	NA	0.665259	0.582034	0.054324	0.105082	1	-0.0991078	0
nc_sll0217-as2	NA	NA	NA	0.306788	0.337094	0.273332	0.190566	0.862463	0.497648	0.019714	0.102166	0.983831	-0.0214296	0.000151712
sll1722	sll1722	sll1722	hypothetical protein	0.306782	0.228655	0.232997	0.108573	0.69841	0.746353	0.0478242	0.029052	1	0.0552441	0
slr1074	slr1074	slr1074	unknown protein	0.306233	0.270353	0.307339	0.278759	0.831373	0.873633	0.0245612	0.0158619	1	0.0253715	0
sdhB2	sll0823	sdhB	probable succinate dehydrogenase iron-sulfur pr otein	0.306132	0.34418	0.194127	0.0575726	0.521743	0.176628	0.0864955	0.259147	0.983831	-0.0269037	0.000190467
nc_ncl0350	NA	NA	NA	0.306062	-0.0607995	0.310205	0.282712	0.919064	0.746353	0.0112184	0.00772494	0.95963	0.25941	0.0046425
slr8016	slr8016	slr8016	plasmid partitioning protein	0.305785	-0.0411228	0.316177	0.16317	0.945895	0.721165	0.00738685	0.005838	0.983831	0.245301	0.00173662
sll0414	sll0414	sll0414	hypothetical protein	0.305733	0.0406868	0.238385	0.286255	0.770897	0.914355	0.0345489	0.00158211	0.885829	0.187416	0.00986744
slr6106	slr6106	slr6106	hypothetical protein	0.305428	0.165684	0.101545	0.165093	0.500188	0.952507	0.0918931	0.00350118	0.763012	0.0988136	0.0116075
nc_slr1415-as	NA	NA	NA	0.305213	0.295554	0.30278	0.291664	0.725838	0.799499	0.0424735	0.0287225	1	0.00682996	0
nc_slr1541	NA	NA	NA	0.30478	-1.8047	0.173162	1.45602	0.897874	0.891444	0.0142589	0.0900653	1	1.49163	0
nc_ncl0230	NA	NA	NA	0.304502	0.205577	0.0152858	0.150187	0.321951	0.891444	0.149879	0.0102595	0.983831	0.0699502	0.000495217
slr0060	slr0060	slr0060	unknown protein	0.304487	0.222526	0.179477	0.224397	0.521743	0.799499	0.0860308	0.0216255	0.983831	0.0579552	0.000410298
nc_slr1179	NA	NA	NA	0.30445	0.20037	0.114719	0.270484	0.41871	0.934933	0.115109	0.00585476	0.763012	0.0735955	0.00864518
slr1073	slr1073	slr1073	unknown protein	0.304338	0.45724	0.274768	0.182404	0.732413	0.116375	0.0411598	0.427126	0.763012	-0.108118	0.0127005
slr0654	slr0654	slr0654	unknown protein	0.304128	-0.790707	0.183271	0.313469	0.732413	0.038155	0.0411315	1.12158	0.221295	0.774165	0.507101
slr1811	slr1811	slr1811	hypothetical protein	0.303921	0.276024	0.257135	0.203801	0.560292	0.851069	0.0764623	0.0193314	1	0.019726	0
nc_slr1624-as	NA	NA	NA	0.303629	0.242235	0.271271	0.260448	0.919064	0.972097	0.0111292	0.00297718	1	0.0434119	0
slr1522	slr1522	slr1522	putative transposase [ISY352d: 1614422 - 161583 5]	0.30362	0.0804323	NA	NA	0.665259	0.952507	0.0537435	0.00169966	1	0.157817	0
sll1886	sll1886	sll1886	hypothetical protein	0.303516	0.0362108	0.380382	0.244208	0.862463	0.873633	0.0195038	0.00212452	0.95963	0.189013	0.00338266
nc_slr1763-as2	NA	NA	NA	0.303002	0.26842	0.117943	0.164612	0.588402	0.835084	0.069789	0.0210092	0.95963	0.0244527	0.000437615
nc_ssl0312	NA	NA	NA	0.30294	-0.156336	0.179592	0.0349307	0.725838	0.348664	0.0421573	0.0715383	0.885829	0.324758	0.0170984
slr0842	slr0842	slr0842	hypothetical protein	0.302616	-0.223507	0.284876	0.180299	1	0.176628	0	0.168287	0.524068	0.372025	0.104395
ssl1923	ssl1923	ssl1923	hypothetical protein	0.302094	0.203811	0.221866	0.131578	0.964769	0.952507	0.00470561	0.00430686	1	0.0694968	0
nc_sll1228-as	NA	NA	NA	0.301848	0.223745	0.342734	0.284988	0.892735	0.934933	0.0148743	0.00653776	1	0.0552271	0
nc_slr0040-as	NA	NA	NA	0.300983	0.0892005	0.206798	0.0981566	0.897874	0.799499	0.0140813	0.00866868	0.885829	0.149753	0.00788447
sll1770	sll1770	sll1770	hypothetical protein	0.300644	-0.0526234	0.259856	0.0667149	0.770897	0.176628	0.0339738	0.0396223	0.687084	0.249798	0.0407146
nc_sll1124-as2	NA	NA	NA	0.300623	0.298638	0.292399	0.301407	0.732413	0.835084	0.0406574	0.0233743	1	0.00140396	0
slr5038	slr5038	slr5038	chromate transporter	0.300381	0.287121	0.275252	0.224649	0.862463	0.891444	0.0193023	0.0143291	1	0.00937605	0
sll0536	sll0536	sll0536	probable potassium channel protein	0.300332	0.308187	0.338157	0.0843278	0.732413	0.32501	0.0406181	0.150427	1	-0.00555419	0
slr1567	slr1567	slr1567	unknown protein	0.30013	0.296218	0.259647	0.134697	0.665259	0.461057	0.0531258	0.099602	0.885829	0.00276581	0.00014562
nc_ssr2061-as2	NA	NA	NA	0.300071	-0.150823	NA	NA	0.665259	0.582034	0.0531154	0.0354512	1	0.31883	0
nc_ncr1660	NA	NA	NA	0.300038	-1.19056	NA	NA	0.665259	0.497648	0.0531096	0.360832	1	1.05401	0
slr1523	slr1523	slr1523	putative transposase	0.299871	0.0423202	0.341892	0.698232	0.87572	0.934933	0.017283	0.00123658	1	0.182116	0
ssr2786	ssr2786	ssr2786	hypothetical protein	0.299798	0.125174	0.367886	0.212064	0.862463	0.830848	0.0192648	0.0100738	0.983831	0.123478	0.000874171
sll1119	sll1119	sll1119	hypothetical protein	0.299424	-0.621744	1.14959	0.980755	0.594325	0.799499	0.0676627	0.0604224	0.885829	0.651364	0.0342942
slr1912	slr1912	slr1912	putative PP2C-type protein phosphatase	0.29931	0.205097	0.246097	0.0635981	0.69841	0.830848	0.0466593	0.0165059	0.983831	0.0666187	0.000471631
nc_ncr1680	NA	NA	NA	0.29918	0.120442	0.100579	0.252378	0.560292	0.873633	0.0752694	0.00706644	0.885829	0.126387	0.00665424
nc_sll0421-as	NA	NA	NA	0.299057	0.285876	0.245072	0.215405	0.779283	0.873633	0.0323893	0.0167726	1	0.00932087	0
sll1507	sll1507	sll1507	salt-induced periplasmic protein	0.298772	0.435044	0.382914	0.216887	0.69841	0.355751	0.0465755	0.195271	0.983831	-0.096359	0.00068218
sll7065	sll7065	sll7065	Csm3; part of CRISPR2 effector complex	0.298736	0.201712	0.234796	0.0534178	0.770897	0.721165	0.0337582	0.0286361	1	0.0686064	0
ssr2549	ssr2549	ssr2549	unknown protein	0.297982	0.299069	0.219278	0.197022	0.732413	0.914355	0.0403002	0.0116293	1	-0.000768645	0
nc_slr1803-as	NA	NA	NA	0.297856	0.281036	NA	NA	0.665259	0.746353	0.0527234	0.0357073	1	0.0118935	0
sll1606	sll1606	sll1606	hypothetical protein	0.297675	0.394172	0.397975	0.286988	0.919064	0.851069	0.010911	0.027606	0.95963	-0.0682339	0.00122114
slr1246	slr1246	slr1246	putative transposase [ISY802b(partial copy): 13 84736 - 1385513]	0.297222	0.194472	0.329485	0.135607	0.964769	0.914355	0.00462971	0.00756207	0.983831	0.072655	0.000514366
sll0676	sll0676	sll0676	hypothetical protein	0.297178	0.139457	0.140679	0.12552	0.521743	0.873633	0.0839657	0.00818208	0.687084	0.111526	0.0181776
sll5076	sll5076	sll5076	hypothetical protein	0.296458	0.23353	0.265219	0.0848589	0.831373	0.647663	0.0237772	0.0440558	0.983831	0.044497	0.000315019
sll0260	sll0260	sll0260	hypothetical protein	0.296393	0.320235	0.145711	0.566451	0.287104	0.773957	0.160633	0.0356368	1	-0.0168593	0
sll0043	sll0043	pixL; taxAY1; hik18	positive phototaxis protein; homologous to chem otaxis protein CheA; two-component hybrid histidine kinas e	0.296055	0.0816941	0.191503	0.0845943	0.69841	0.799499	0.0461519	0.0079392	0.861594	0.151576	0.00980655
sll1247	sll1247	sll1247	hypothetical protein	0.295893	0.14515	0.419942	0.325521	0.831373	0.934933	0.0237318	0.00424123	1	0.106591	0
glgA2	sll0945	glgA1	glycogen synthase 1	0.295849	0.339064	0.268088	0.440805	0.862463	1	0.0190111	0	1	-0.0305577	0
chlN	slr0750	chlN	light-independent protochlorophyllide reductase subunit ChlN	0.29579	0.27735	0.210118	0.217674	0.945895	0.972097	0.00714541	0.00340877	1	0.013039	0
sll1871	sll1871	hik6	two-component system sensory histidine kinase	0.295721	-0.321756	0.43673	0.328675	0.560292	0.201239	0.0743992	0.224035	0.641278	0.436622	0.0842477
nc_ncr0950	NA	NA	NA	0.295546	0.821595	NA	NA	0.665259	0.336662	0.0523145	0.388454	1	-0.371972	0
sll0328	sll0328	sll0328	unknown protein	0.295356	0.365129	0.243676	0.194116	0.69841	0.613832	0.0460429	0.0773892	1	-0.0493368	0
nc_sll0923-as3	NA	NA	NA	0.295149	0.226215	0.208224	0.171031	0.560292	0.830848	0.0742552	0.0182054	1	0.0487436	0
slr1927	slr1927	slr1927	hypothetical protein	0.294724	0.284322	0.264878	0.154757	0.453524	0.386973	0.101208	0.117232	1	0.00735545	0
ETR1	slr1212	ETR1; uirS	similar to two-component sensor histidine kinas e	0.294549	0.318256	0.215827	0.27889	0.945895	0.952507	0.00711543	0.00672526	1	-0.0167631	0
sll1488	sll1488	sll1488	hypothetical protein	0.294329	0.0348483	0.180563	0.0499583	0.665259	0.678549	0.0520991	0.00586912	0.687084	0.183481	0.0299056
ssl3044	ssl3044	ssl3044	probable ferredoxin	0.2943	0.0915497	0.462821	0.241345	0.892735	0.934933	0.0145024	0.00267505	1	0.143366	0
sll1371	sll1371	sycrp1	cAMP receptor protein; essential for motility	0.294219	0.600289	0.26394	0.308569	0.862463	0.176628	0.0189063	0.451982	0.861594	-0.216424	0.014002
sll1118	sll1118	sll1118	hypothetical protein	0.293805	0.0621244	0.230269	0.0872468	0.831373	0.873633	0.0235644	0.0036449	0.861594	0.163823	0.0105989
nc_sll1528-as	NA	NA	NA	0.293671	-0.139247	0.209728	0.322135	0.770897	0.830848	0.0331859	0.0112064	0.983831	0.30612	0.00216719
nc_slr1213-as	NA	NA	NA	0.293413	-0.345825	0.0188968	0.0769957	0.489288	0.348664	0.0910857	0.158247	0.885829	0.452009	0.0237982
sll0702	sll0702	sll0702	unknown protein	0.293382	0.025463	0.440914	0.0847573	1	0.773957	0	0.00283361	0.983831	0.189447	0.00134121
ssl2559	ssl2559	ssl2559	ferredoxin	0.293074	0.174441	0.21588	0.189691	0.816975	0.891444	0.0257293	0.00870565	0.983831	0.0838861	0.000593877
sll0909	sll0909	sll0909	unknown protein	0.292618	-0.0451943	0.258136	0.346213	0.862463	0.746353	0.0188035	0.00574221	0.861594	0.238869	0.0154542
sll1763	sll1763	sll1763	unknown protein	0.292562	-0.0769826	0.335371	0.322073	0.453524	0.461057	0.100466	0.025885	0.641278	0.261308	0.0504202
sll1078	sll1078	hypA2	putative hydrogenase expression/formation prote in HypA	0.292194	0.109756	0.179418	0.0628092	0.594325	0.934933	0.066029	0.00320705	0.687084	0.129003	0.0210262
slr1888	slr1888	slr1888	4-hydroxybutyrate coenzyme A transferase.	0.291881	0.152856	0.296053	0.173065	0.801021	0.952507	0.0281245	0.0032301	1	0.0983055	0
nc_sll1865	NA	NA	NA	0.291683	-0.108545	0.0895873	0.399631	0.41871	0.891444	0.110282	0.00541703	0.763012	0.283004	0.0332442
sll1336	sll1336	sll1336	hypothetical protein	0.291315	0.210379	0.390802	0.136534	0.831373	0.891444	0.0233647	0.0104992	0.95963	0.0572302	0.00102422
nc_sll0182-as	NA	NA	NA	0.291023	0.404981	0.137988	0.0810063	0.60456	0.392815	0.0636061	0.164346	0.983831	-0.0805803	0.000570473
sll5089	sll5089	sll5089	hypothetical protein	0.290367	0.494469	0.291586	0.310572	0.964769	0.746353	0.00452293	0.0628252	0.95963	-0.144322	0.00258284
slr1864	slr1864	slr1864	hypothetical protein	0.290129	0.0393318	0.309768	0.192911	0.964769	0.830848	0.00451923	0.00316537	1	0.177341	0
ssr7017	ssr7017	ssr7017	Cas2; part of CRISPR1 adaptation module	0.289719	0.418385	0.127482	0.27653	0.649418	0.773957	0.0543152	0.0465593	0.983831	-0.0909807	0.000644104
slr0491	slr0491	slr0491	hypothetical protein	0.289678	-0.0156249	0.238688	0.317829	0.831373	0.746353	0.0232334	0.00198524	0.95963	0.215882	0.0038635
slr0361	slr0361	slr0361	probable ribosomal large subunit pseudouridine synthase B	0.289671	-1.02038	0.662777	0.800589	0.521743	0.613832	0.0818445	0.21627	0.885829	0.926345	0.048772
nc_sll0300-as	NA	NA	NA	0.289603	0.790142	0.230711	0.648797	0.892735	0.799499	0.0142709	0.0767876	1	-0.353935	0
nc_sll0634-as	NA	NA	NA	0.288439	-0.134257	0.221413	0.312017	0.862463	0.830848	0.0185349	0.0108048	0.861594	0.298892	0.0193375
nc_sll0163-as	NA	NA	NA	0.28834	0.324579	0.154439	0.184671	0.632373	0.721165	0.0573872	0.0460789	1	-0.0256251	0
slr0207	slr0207	slr0207	hypothetical protein	0.288278	-2.66564	0.373677	1.65466	0.919064	0.228419	0.0105666	1.70939	0.641278	2.08873	0.403028
argC	sll0080	argC	N-acetyl-gamma-glutamyl-phosphate reductase	0.288243	-0.529464	0.350982	0.482845	0.770897	0.0855471	0.0325724	0.565358	0.391492	0.578206	0.23549
chlL	slr0749	chlL	light-independent protochlorophyllide reductase iron protein subunit ChlL	0.287998	0.116987	0.171653	0.0955966	0.632601	0.914355	0.0572743	0.00454904	0.763012	0.120924	0.0142048
sll1433	sll1433	sll1433	hypothetical protein	0.287615	0.253356	0.125876	0.122345	0.521743	0.678549	0.0812636	0.04267	1	0.0242249	0
sll1552	sll1552	sll1552	unknown protein	0.287528	-0.0181214	0.221677	0.205595	0.945895	0.678549	0.00694581	0.003052	0.861594	0.216127	0.0139828
nc_sll1631-as	NA	NA	NA	0.287182	0.151228	0.082267	0.173846	0.381125	0.972097	0.12031	0.00185866	0.763012	0.0961345	0.0112928
sll0263	sll0263	sll0263	unknown protein	0.286567	0.181306	0.137989	0.124289	0.732413	0.952507	0.0387564	0.00383129	0.861594	0.0744309	0.00481547
nreB	slr0796	nrsD	nickel permease involved in nickel and cobalt t olerance	0.286562	0.122362	0.112141	0.116294	0.453524	0.799499	0.0984053	0.0118914	0.641278	0.116107	0.0224032
nc_ncl0300	NA	NA	NA	0.286229	0.0761346	NA	NA	0.665259	0.952507	0.0506652	0.00160885	1	0.148559	0
slr1272	slr1272	slr1272	probable porin	0.285711	0.528927	0.757629	0.210808	0.521743	0.0627283	0.0807258	0.636054	0.95963	-0.17198	0.00307781
nc_slr1864-as	NA	NA	NA	0.285422	-0.144119	0.219737	0.310046	0.770897	0.799499	0.0322537	0.0140057	0.983831	0.303731	0.00215028
slr6102	slr6102	slr6102	type I restriction-modification system R subunit	0.285097	0.187016	0.411737	0.0670116	0.770897	0.851069	0.032217	0.0130977	1	0.0693538	0
nc_slr0619-as	NA	NA	NA	0.285055	0.113803	NA	NA	0.665259	0.952507	0.0504575	0.00240483	1	0.121094	0
slr1485	slr1485	slr1485	putative phosphatidylinositol phosphate kinase; salt-induced periplasmic protein	0.284892	0.193524	0.198406	0.165183	0.801021	0.934933	0.027451	0.00565471	0.885829	0.0646069	0.00340154
nc_slr1958	NA	NA	NA	0.284785	0.0307313	0.374813	0.0439639	0.964769	0.678549	0.00443598	0.00517574	0.95963	0.179643	0.00321496
slr5051	slr5051	slr5051	hypothetical protein	0.284429	0.204371	0.304671	0.153615	0.770897	0.914355	0.0321415	0.00794699	0.885829	0.0566096	0.00298049
nc_ssl3649	NA	NA	NA	0.284403	0.145348	0.197364	0.0661769	0.779283	0.891444	0.0308021	0.00725371	1	0.0983269	0
sll1925	sll1925	sll1925	hypothetical protein	0.283482	-2.50921	0.438401	1.5193	1	0.156198	0	2.02324	0.885829	1.97473	0.10397
ssl3692	ssl3692	ssl3692	hypothetical protein	0.283425	0.107883	0.36349	0.164346	0.770897	0.891444	0.032028	0.005384	0.95963	0.124127	0.00222143
slr1896	slr1896	slr1896	hypothetical protein	0.283345	0.0949187	0.494276	0.209317	0.862463	0.952507	0.0182076	0.00200579	1	0.133238	0
ssl0410	ssl0410	ssl0410	unknown protein	0.283241	0.130387	0.3081	0.249716	0.777715	0.934933	0.030924	0.00380987	0.95963	0.108084	0.00193432
maf	sll0905	maf	hypothetical protein	0.283145	-0.051474	0.236893	0.389371	0.892735	0.934933	0.0139527	0.00150406	1	0.236612	0
nc_sll1681-as	NA	NA	NA	0.283078	0.084076	0.439777	0.129562	0.831373	0.830848	0.022704	0.00676632	1	0.140715	0
nc_slr2070-as	NA	NA	NA	0.283019	0.387225	0.260216	0.00740556	0.831373	0.461057	0.0226993	0.130203	1	-0.0736849	0
ctaE	slr1138	ctaEI	cytochrome c oxidase subunit III	0.283003	-0.084061	0.381637	0.441322	0.665259	0.678549	0.0500942	0.0141575	0.763012	0.259553	0.0304894
nc_sll0375	NA	NA	NA	0.282918	0.0554899	NA	NA	0.665259	0.952507	0.0500792	0.00117259	1	0.160816	0
slr1444	slr1444	slr1444	hypothetical protein	0.282842	0.132597	0.321897	0.124216	0.919064	0.972097	0.0103673	0.00162968	1	0.106239	0
slr2053	slr2053	slr2053	putative hydrolase	0.281813	0.227634	0.959386	0.132293	0.732413	0.773957	0.0381134	0.0253319	1	0.0383103	0
nc_sll0284-as2	NA	NA	NA	0.281559	-0.977232	0.307148	0.931558	0.942987	0.737575	0.00717812	0.129184	0.983831	0.8901	0.00630152
nc_slr0039-as	NA	NA	NA	0.281523	0.398701	0.191305	0.189961	0.964769	0.53993	0.00438518	0.106717	0.885829	-0.0828569	0.0043624
nc_slr0865-as	NA	NA	NA	0.281412	-0.195222	0.460856	0.323323	0.964769	0.799499	0.00438344	0.018972	1	0.337031	0
ssr1853	ssr1853	ssr1853	unknown protein	0.281261	0.0987532	0.0701217	0.136199	0.346721	0.773957	0.129386	0.0109896	0.391492	0.129053	0.0525602
pilC	slr0163	pilC'	a part of pilC; pilin biogenesis protein; requi red for twitching motility	0.280929	0.283968	0.215543	0.125907	0.892735	0.647663	0.0138435	0.053571	0.95963	-0.00214954	3.84691e-05
nc_sll1415	NA	NA	NA	0.280825	0.180332	0.160916	0.124478	0.545983	0.86717	0.0738067	0.0111618	0.885829	0.0710593	0.00374126
slr1210	slr1210	slr1210	unknown protein	0.280782	0.170169	0.100514	0.0369798	0.594325	0.917885	0.0634501	0.00633226	0.763012	0.0782154	0.00918787
sbpA	slr1452	sbpA	sulfate transport system substrate-binding prot ein	0.280628	-0.0194038	0.262063	0.0701499	0.964769	0.355751	0.00437124	0.00870949	0.885829	0.212155	0.0111699
nc_slr0359-as3	NA	NA	NA	0.280566	0.100625	0.175405	0.0388296	0.770897	0.934933	0.0317049	0.00294024	0.983831	0.127237	0.000900784
slr1739	slr1739	psb28-2	photosystem II 13 kDa protein homolog	0.279843	0.20558	0.122404	0.14969	0.594325	1	0.0632378	0	0.885829	0.0525114	0.00276472
nc_slr0273	NA	NA	NA	0.279784	-0.0899495	0.262496	0.204721	0.964769	0.746353	0.00435809	0.0114286	0.983831	0.261441	0.00185089
nc_slr1431-as2	NA	NA	NA	0.279523	0.306945	0.461801	0.329478	0.862463	0.873633	0.017962	0.0180088	1	-0.0193903	0
sll0997	sll0997	sll0997	hypothetical protein	0.279307	0.0580047	0.391113	0.18191	0.919064	0.647663	0.0102378	0.0109427	1	0.156485	0
sll1157	sll1157	sll1157	putative transposase [ISY120b: 1385747 - 138654 8]	0.279195	0.164732	0.221193	0.166439	0.830824	0.891444	0.0224727	0.00822113	0.885829	0.0809374	0.00426134
ssl1277	ssl1277	ssl1277	putative transposase	0.279187	0.0690651	NA	NA	0.665259	0.952507	0.0494188	0.00145946	1	0.148579	0
nc_slr1729-as	NA	NA	NA	0.278423	0.229508	0.366475	0.129566	0.862463	0.851069	0.0178913	0.0160737	1	0.0345881	0
slr1800	slr1800	slr1800	hypothetical protein	0.27841	-0.437031	0.535398	0.460957	0.594325	0.290577	0.0629141	0.234572	0.687084	0.505893	0.0824556
ssl5098	ssl5098	ssl5098	hypothetical protein	0.277532	0.130667	0.20219	0.137002	0.945895	0.746353	0.00670434	0.0166021	0.885829	0.103849	0.00546763
nc_sll1586-as	NA	NA	NA	0.277141	0.152394	0.129788	0.047486	0.594325	0.972097	0.0626273	0.00187299	0.885829	0.0882094	0.00464422
spsA	slr2116	spsA	probable glycosyltransferase	0.276997	0.175007	0.224332	0.231989	0.892735	0.934933	0.0136497	0.00511364	1	0.0721178	0
nc_sll0371-as	NA	NA	NA	0.27628	0.0294025	0.328392	0.0740751	1	0.799499	0	0.00285739	1	0.174569	0
sll0547	sll0547	sll0547	unknown protein	0.276036	0.206826	0.304369	0.11791	0.945895	0.873633	0.00666821	0.0121347	1	0.0489388	0
slr0438	slr0438	slr0438	hypothetical protein	0.27562	-0.272135	0.197769	0.322197	0.521743	0.290577	0.0778746	0.146066	0.391492	0.387322	0.157747
ssl7045	ssl7045	ssl7045	hypothetical protein	0.275575	0.281902	0.231564	0.149083	0.945895	0.835084	0.00665706	0.0220644	0.983831	-0.00447421	3.16755e-05
nc_sll1742	NA	NA	NA	0.27554	-8.65657	NA	NA	0.665259	0.336662	0.0487732	4.09287	1	6.31596	0
sll1188	sll1188	sll1188	hypothetical protein	0.275123	0.217909	0.261002	0.117272	0.801021	0.721165	0.0265097	0.0309356	0.983831	0.040456	0.000286411
slr2011	slr2011	slr2011	hypothetical protein	0.274653	0.152868	0.488847	0.135611	0.862463	0.972097	0.017649	0.00187882	1	0.0861154	0
ssl5064	ssl5064	ssl5064	hypothetical protein	0.274614	0.128282	0.337356	0.142447	0.919064	0.914355	0.0100657	0.00498825	1	0.103472	0
hoxH	sll1226	hoxH	hydrogenase subunit of the bidirectional hydrog enase	0.274508	0.4004	0.103002	0.175327	0.489288	0.228419	0.085217	0.256764	0.861594	-0.0890189	0.00575927
codA	slr1237	codA	cytosine deaminase	0.274249	-1.03232	1.0107	0.777224	0.560292	0.32501	0.0689972	0.50388	0.687084	0.923884	0.150584
amt3	sll0537	amt3	ammonium/methylammonium permease	0.273605	0.0798026	0.268054	0.141501	0.919064	0.934933	0.0100287	0.00233181	1	0.137039	0
nc_slr2046-as3	NA	NA	NA	0.27303	0.0950071	0.219551	0.0804241	1	0.799499	0	0.00923298	1	0.125881	0
nc_slr0807-as3	NA	NA	NA	0.272972	0.255433	0.275992	0.352489	0.862463	0.891444	0.017541	0.0127477	1	0.0124018	0
nc_slr0757-as2	NA	NA	NA	0.27297	0.245385	0.297707	0.128406	0.801021	0.576432	0.0263023	0.0587088	1	0.0195058	0
nc_sll0993	NA	NA	NA	0.27296	-0.00597091	0.289088	0.125184	0.964769	0.53993	0.00425179	0.00159819	0.885829	0.197234	0.0103843
nc_ncr0220	NA	NA	NA	0.272901	0.126465	NA	NA	0.665259	1	0.0483061	0	1	0.103546	0
galE2	slr1078	galE	similar to UDP-glucose 4-epimerase	0.27257	0.0130567	0.188465	0.146221	0.919064	0.461057	0.00999081	0.00439025	0.763012	0.183503	0.0215559
nc_slr1575-as	NA	NA	NA	0.272554	0.441556	0.402862	0.284635	0.862463	0.873633	0.0175142	0.0259065	0.95963	-0.119502	0.00213866
nc_slr1963-as	NA	NA	NA	0.271919	0.408261	NA	NA	0.665259	0.675623	0.0481322	0.0695251	1	-0.0964086	0
nc_slr0981-as	NA	NA	NA	0.271838	-0.0795973	NA	NA	0.665259	0.675623	0.048118	0.0135551	1	0.248503	0
nc_slr2062	NA	NA	NA	0.271727	0.134688	NA	NA	0.665259	1	0.0480983	0	1	0.0969011	0
sll6053	sll6053	sll6053	hypothetical protein	0.271378	0.0643405	0.175419	0.108886	0.801021	0.851069	0.0261489	0.0045061	0.763012	0.146398	0.0171972
nc_sll1193-as	NA	NA	NA	0.271124	0.215746	NA	NA	0.665259	0.867932	0.0479915	0.0132715	1	0.0391578	0
nc_ssr3129-as	NA	NA	NA	0.271069	0.659115	NA	NA	0.665259	0.415491	0.0479817	0.251412	1	-0.27439	0
slr1134	slr1134	slr1134	mutator MutT homolog	0.270661	0.11771	0.120809	0.11462	0.521743	0.891444	0.0764733	0.00587443	0.641278	0.108152	0.0208684
sll0572	sll0572	sll0572	hypothetical protein	0.270544	0.214397	0.157223	0.0664992	0.665259	0.678549	0.0478888	0.0361086	0.983831	0.0397016	0.00028107
nc_sll1750	NA	NA	NA	0.270262	0.0680003	0.260096	0.0810614	1	0.737575	0	0.00898921	0.983831	0.143021	0.00101252
nc_slr1609	NA	NA	NA	0.270213	0.158336	0.859033	0.156774	0.964769	0.851069	0.00420901	0.0110891	1	0.0791095	0
sll8020	sll8020	sll8020	hypothetical protein	0.270125	0.273579	0.29608	0.144932	0.770897	0.799499	0.030525	0.026587	0.861594	-0.00244295	0.000158052
sll1150	sll1150	sll1150	hypothetical protein	0.269696	-0.0313346	0.202626	0.133233	0.69841	0.497648	0.0420428	0.00949683	0.641278	0.212861	0.0410722
cobA	slr0260	cobO	cob(I)alamin adenosyltransferase	0.269316	0.271986	0.281245	0.186116	0.892735	0.972097	0.0132712	0.00334284	0.983831	-0.00188799	1.33661e-05
sll5107	sll5107	sll5107	cytidine deaminase	0.268942	0.232963	0.0332444	0.129362	0.557172	0.873633	0.0683142	0.0136682	1	0.025441	0
nc_sll1920-as	NA	NA	NA	0.268668	0.525143	NA	NA	0.665259	0.582034	0.0475567	0.123436	1	-0.181356	0
nc_ssr2848-as	NA	NA	NA	0.268489	0.0905026	0.445076	0.0996743	0.964769	0.746353	0.00418216	0.0114989	1	0.125856	0
sll1562	sll1562	sll1562	unknown protein	0.268143	-0.192364	NA	NA	0.665259	0.582034	0.0474638	0.0452156	1	0.325628	0
ssl5027	ssl5027	ssl5027	hypothetical protein	0.268039	0.374737	0.237222	0.196994	0.862463	0.647663	0.017224	0.0706945	0.983831	-0.0754468	0.00053413
nc_sll1500-as	NA	NA	NA	0.267863	-0.0144524	0.532798	0.158318	0.942987	0.773957	0.00682894	0.00160831	1	0.199627	0
slr1571	slr1571	slr1571	unknown protein	0.267581	0.14042	0.192984	0.11384	0.665259	0.851069	0.0473644	0.00983437	0.861594	0.0899164	0.00581734
slr2024	slr2024	slr2024	two-component response regulator CheY subfamily	0.267534	0.699317	0.313612	0.056068	0.732413	0.0103106	0.0361824	1.38935	0.221295	-0.305316	0.199991
sll0443	sll0443	sll0443	unknown protein	0.267111	0.225641	0.100266	0.176627	0.41871	0.799499	0.100991	0.0219282	0.983831	0.029324	0.000207601
nc_ncl1270	NA	NA	NA	0.26692	0.290627	NA	NA	0.665259	0.746353	0.0472473	0.0369259	1	-0.0167633	0
sll0586	sll0586	sll0586	hypothetical protein	0.26686	0.126721	0.148838	0.16158	0.770897	0.851069	0.0301562	0.00887492	0.763012	0.0990938	0.0116404
slr2018	slr2018	slr2018	unknown protein	0.266516	0.877581	0.60785	0.389418	0.69841	0.0134409	0.041547	1.64246	0.687084	-0.432088	0.0704262
slr0841	slr0841	slr0841	periplasmic protein; function unknown	0.266396	-0.107296	0.783785	0.279112	0.862463	0.678549	0.0171184	0.0180707	0.983831	0.26424	0.0018707
cyp	slr1251	cyp	peptidyl-prolyl cis-trans isomerase	0.266339	-0.153364	0.376094	0.39194	0.919064	0.851069	0.00976244	0.0107409	0.885829	0.296775	0.0156252
sll0174	sll0174	sll0174	hypothetical protein	0.266009	0.267752	0.184355	0.194508	0.964769	0.972097	0.00414352	0.0032908	1	-0.00123227	0
nc_sll0640	NA	NA	NA	0.265995	0.232201	0.228206	0.271208	0.919064	1	0.00974981	0	1	0.0238957	0
slr2080	slr2080	slr2080	hypothetical protein	0.26583	-0.114166	0.342278	0.301326	0.632601	0.386973	0.0528656	0.0470731	0.687084	0.268698	0.0437951
sll1671	sll1671	sll1671	hypothetical protein	0.26575	0.291988	0.105391	0.141064	0.381125	0.497648	0.111331	0.0884952	1	-0.0185529	0
sll1482	sll1482	sll1482	ABC transporter permease protein	0.26544	0.135602	0.379555	0.203492	0.964769	1	0.00413465	0	1	0.0918087	0
nc_slr1666-as	NA	NA	NA	0.265438	0.16997	0.276606	0.060851	0.862463	0.952507	0.0170569	0.00359175	1	0.067506	0
nc_ssr2755-as	NA	NA	NA	0.265353	0.391714	0.473168	0.213687	0.862463	0.595266	0.0170514	0.0882486	0.983831	-0.0893505	0.000632563
slr1702	slr1702	slr1702	hypothetical protein	0.265232	-0.968111	0.923805	0.907975	0.381125	0.228419	0.111114	0.620819	1	0.872105	0
exsB	slr0527	exsB	transcription regulator ExsB homolog	0.264518	0.366927	0.318894	0.30939	0.770897	0.678549	0.0298914	0.0617975	1	-0.0724141	0
ssr6032	ssr6032	ssr6032	hypothetical protein	0.264438	0.0424391	0.194229	0.176006	0.770897	0.690125	0.0298824	0.00683576	0.983831	0.156977	0.00111133
sll1568	sll1568	sll1568	fibrillin	0.263804	0.0748975	0.565933	0.284869	0.945895	0.647663	0.00637271	0.0141295	0.983831	0.133577	0.000945666
slr1617	slr1617	slr1617	similar to UDP-glucose 4-epimerase	0.263474	0.0452455	0.233088	0.16446	0.770897	0.613832	0.0297735	0.00958981	0.861594	0.154311	0.00998348
nc_slr0226-as	NA	NA	NA	0.26305	-0.0269927	0.640618	0.228647	0.919064	0.746353	0.00964186	0.00342959	1	0.205091	0
sll5062	sll5062	sll5062	hypothetical protein	0.263031	0.150528	0.307271	0.197441	0.919064	0.830848	0.00964117	0.0121143	1	0.0795513	0
slr1024	slr1024	slr1024	fibrillin	0.263016	0.18929	0.208017	0.0885505	0.964769	0.914355	0.00409689	0.00736056	0.983831	0.0521321	0.000369073
nc_sll1479-as	NA	NA	NA	0.262739	-0.0838255	0.364422	0.312588	0.777715	0.972097	0.0286856	0.00103025	0.95963	0.245058	0.00438566
sll0565	sll0565	sll0565	hypothetical protein	0.262602	0.138041	0.373972	0.2216	0.892735	0.934933	0.0129404	0.0040335	1	0.088078	0
sll5026	sll5026	sll5026	hypothetical protein	0.262523	-0.035324	0.271851	0.251134	0.862463	0.914355	0.0168696	0.00137358	0.885829	0.21061	0.0110886
sll1300	sll1300	sll1300	putative methyltransferase	0.262467	0.0736102	0.296288	0.237663	0.69841	0.773957	0.0409159	0.00819159	0.763012	0.133542	0.015687
slr5077	slr5077	slr5077	hypothetical protein	0.262396	0.112442	0.114111	0.107072	0.649418	0.917885	0.049193	0.00418415	0.763012	0.106034	0.0124557
nc_slr0326-as	NA	NA	NA	0.262328	-1.63446	0.0815823	1.51786	0.489288	0.576432	0.0814358	0.391048	0.885829	1.34123	0.0706157
nc_slr1028-as5	NA	NA	NA	0.26207	0.420522	NA	NA	0.732413	0.675623	0.0354433	0.071613	1	-0.112043	0
sll1697	sll1697	sll1697	hypothetical protein	0.261967	0.0319654	0.0863253	0.199188	0.41871	0.799499	0.0990463	0.00310647	0.391492	0.162635	0.0662377
sll6052	sll6052	sll6052	hypothetical protein	0.261934	0.17629	0.206754	0.131607	0.919064	0.851069	0.00960098	0.0123465	1	0.0605595	0
sll1575	sll1575	spkA	a part of spkA: serine/threonine protein kinase ; regulates cellular motility ( disrupted by frameshift m utation)	0.26189	-0.0189867	0.263023	0.125152	0.801021	0.386973	0.0252347	0.00782859	0.687084	0.19861	0.0323715
slr1076	slr1076	slr1076	probable glycosyltransferase	0.261789	0.170031	0.144666	0.222919	0.69841	0.891444	0.0408102	0.00848557	0.885829	0.0648827	0.00341607
ssr6099	ssr6099	ssr6099	hypothetical protein	0.261276	0.115922	0.166638	0.184476	0.732413	0.873633	0.035336	0.00680128	0.885829	0.102781	0.00541139
sll1407	sll1407	sll1407	probable methyltransferase	0.260959	0.230493	0.389147	0.163559	0.964769	0.746353	0.00406486	0.0292856	0.885829	0.0215425	0.00113421
ssl2138	ssl2138	ssl2138	unknown protein	0.260611	0.145485	0.463226	0.188286	0.964769	0.952507	0.00405943	0.00307434	1	0.0814061	0
nc_sll1025	NA	NA	NA	0.259997	0.0475715	NA	NA	0.732413	0.914355	0.0351629	0.00184982	1	0.150207	0
slr0863	slr0863	slr0863	hypothetical protein	0.259833	-0.214054	0.446406	0.324637	0.892735	0.386973	0.012804	0.0882585	0.983831	0.335089	0.00237228
sll0249	sll0249	sll0249	hypothetical protein	0.259807	0.222158	0.243849	0.0933661	0.665259	0.746353	0.0459882	0.0282266	1	0.0266214	0
slr1071	slr1071	slr1071	unknown protein	0.259749	0.138173	0.132879	0.0571639	0.770897	0.972097	0.0293526	0.00169822	0.983831	0.085967	0.000608609
clcD	sll1298	clcD	putative carboxymethylenebutenolidase	0.259623	0.109942	0.511404	0.164735	0.964769	0.647663	0.00404405	0.0207407	1	0.105841	0
slr5054	slr5054	slr5054	hypothetical protein	0.25937	0.131452	0.060795	0.158154	0.521743	0.830848	0.0732832	0.0105791	0.641278	0.0904518	0.017453
sll1348	sll1348	sll1348	hypothetical protein	0.259211	0.254683	0.131971	0.124816	0.489288	0.613832	0.0804682	0.0539801	1	0.00320201	0
nc_sll1041-as	NA	NA	NA	0.259137	0.196132	0.214131	0.259419	0.892735	0.773957	0.0127696	0.0218262	0.983831	0.0445513	0.000315404
ssr5074	ssr5074	ssr5074	hypothetical protein	0.25895	-0.226942	NA	NA	0.732413	0.582034	0.0350215	0.0533431	1	0.343578	0
nc_sll0493	NA	NA	NA	0.2588	0.0923057	0.201664	0.461207	0.69841	0.851069	0.0403442	0.00646466	1	0.117729	0
ssl3446	ssl3446	ssl3446	hypothetical protein	0.258778	0.205783	0.302187	0.119297	0.831373	0.773957	0.0207551	0.0229002	1	0.0374733	0
nc_sll1060-as	NA	NA	NA	0.258643	0.13974	NA	NA	0.732413	1	0.0349799	0	1	0.084077	0
slr0042	slr0042	slr0042	probable porin	0.258429	-0.483709	0.138772	0.407343	0.632601	0.386973	0.0513937	0.199443	0.524068	0.524771	0.147257
tyrS2	ssr1720	tyrS	similar to tyrosyl tRNA synthetase	0.258135	0.104552	0.223168	0.305021	0.897874	0.972097	0.0120767	0.00128499	1	0.1086	0
slr2078	slr2078	slr2078	hypothetical protein	0.257152	0.0977326	0.460599	0.13616	0.964769	0.830848	0.00400555	0.00786539	0.983831	0.112726	0.000798055
ams1	slr0323	ams1	putative alpha-mannosidase	0.256985	0.182409	0.329826	0.746454	0.732413	0.497648	0.0347556	0.0552841	0.95963	0.0527333	0.000943736
nc_slr0080-as	NA	NA	NA	0.256549	0.183723	0.211901	0.0532187	0.892735	0.952507	0.0126421	0.00388236	0.983831	0.0514962	0.000364571
fhuA2	sll1409	fhuA	ferrichrome-iron receptor	0.256211	0.20793	0.163482	0.134296	0.665259	0.851069	0.0453517	0.0145624	0.95963	0.0341396	0.000610975
ndhD5	slr2007	ndhD5	NADH dehydrogenase subunit 4	0.255606	0.139133	0.349732	0.133295	0.801021	0.934933	0.0246292	0.00406543	0.983831	0.0823588	0.000583065
sgl0001	sgl0001	sgl0001	hypothetical protein	0.255567	0.0509239	NA	NA	0.732413	0.914355	0.0345639	0.00198018	1	0.144705	0
slr0263	slr0263	slr0263	hypothetical protein	0.255077	0.176251	0.42829	0.141633	0.919064	0.851069	0.00934964	0.0123438	0.95963	0.0557384	0.000997517
nc_sll0148-as	NA	NA	NA	0.254658	0.335508	0.134698	0.227939	0.831373	0.891444	0.0204247	0.0167438	1	-0.0571692	0
nc_slr1610-as	NA	NA	NA	0.254555	-0.0010956	0.168402	0.028665	0.945895	0.386973	0.00614929	0.000451738	0.885829	0.180772	0.00951763
nc_slr0453-as	NA	NA	NA	0.254365	0.0471536	0.335807	0.30055	0.862463	0.891444	0.0163453	0.00235325	0.95963	0.14652	0.00262219
nc_slr0031-as	NA	NA	NA	0.253597	-0.179611	0.289271	0.584858	0.964769	1	0.00395018	0	1	0.306324	0
slr0904	slr0904	comM	competence protein ComM homolog	0.253263	0.120062	0.66141	0.255942	0.521743	0.873633	0.0715579	0.00704418	0.687084	0.0941874	0.0153516
slr8029	slr8029	slr8029	resolvase	0.253008	0.111478	0.2472	0.177869	0.770897	0.799499	0.0285908	0.0108337	0.861594	0.100076	0.00647466
glnH	sll1104	gtrC	periplasmic substrate-binding protein of a TRAP -type permease that mediates sodium-dependent glutamate t ransport GtrC	0.252738	-0.0596551	0.19159	0.358432	0.964769	0.799499	0.00393679	0.00579741	0.983831	0.220895	0.00156384
nc_sll0270	NA	NA	NA	0.252671	0.2001	0.331851	0.0912038	0.665259	0.86717	0.0447251	0.0123854	0.95963	0.0371727	0.000665258
nc_sll0587	NA	NA	NA	0.25254	0.108417	0.334086	0.0548511	0.732413	0.891444	0.0341545	0.00541065	0.885829	0.101911	0.00536559
slr7010	slr7010	slr7010	Cas3‘; part of CRISPR1 system	0.252518	0.116195	0.208806	0.0697088	0.801021	0.914355	0.0243316	0.00451824	0.95963	0.0963955	0.00172513
sll0442	sll0442	sll0442	hypothetical protein	0.252197	-0.0441461	0.514213	0.269339	0.945895	0.613832	0.00609232	0.00935679	1	0.209546	0
slr2084	slr2084	slr2084	hypothetical protein	0.252169	0.0713058	0.151546	0.146108	0.732413	0.773957	0.0341042	0.00793514	0.861594	0.127889	0.00827408
slr5056	slr5056	slr5056	hypothetical protein	0.25211	0.117497	0.235958	0.208976	0.69841	0.972097	0.0393013	0.0014441	0.885829	0.0951856	0.00501151
nc_slr0442-as2	NA	NA	NA	0.252041	0.237035	0.0943448	0.143215	0.69841	0.873633	0.0392906	0.0139071	1	0.0106111	0
ssr2406	ssr2406	ssr2406	unknown protein	0.251251	-0.571886	0.939798	0.615197	0.862463	0.647663	0.0161452	0.107887	1	0.582046	0
nc_sll1360	NA	NA	NA	0.250985	-0.3599	0.636617	0.421886	0.632601	0.290577	0.0499135	0.193172	0.641278	0.431961	0.0833483
nc_sll1951	NA	NA	NA	0.250939	0.0312253	0.264308	0.276114	0.964769	0.799499	0.00390878	0.00303454	0.983831	0.155361	0.00109989
nc_sll1064-as	NA	NA	NA	0.250903	0.167619	0.212694	0.148423	0.816975	0.835084	0.022027	0.0131195	1	0.0588908	0
desD(des6)	sll0262	desD	acyl-lipid desaturase (delta 6)	0.250874	-1.11255	0.461673	0.683273	0.862463	0.038155	0.016121	1.5781	0.641278	0.964087	0.186024
nc_slr1044	NA	NA	NA	0.250731	0.669233	0.302833	0.234627	0.69841	0.0451179	0.0390863	0.900554	0.529731	-0.295926	0.0816592
nc_slr0056-as3	NA	NA	NA	0.250645	0.0423958	0.276651	0.0841367	0.919064	0.590776	0.00918719	0.00969072	0.885829	0.147255	0.00775294
ndhL	ssr1386	ndhL	NADH dehydrogenase subunit NdhL	0.250501	-1.07015	0.184412	0.70733	0.560292	0.100249	0.0630224	1.06899	0.391492	0.93384	0.380332
sll1358	sll1358	sll1358	putative oxalate decarboxylase; periplasmic pro tein	0.250338	0.12489	0.378204	0.154517	0.919064	0.891444	0.00917593	0.00623275	0.983831	0.0887053	0.000627995
nc_slr1910	NA	NA	NA	0.250259	0.241979	NA	NA	0.732413	0.799499	0.0338459	0.023516	1	0.00585449	0
sll0789	sll0789	sll0789	two-component response regulator OmpR subfamily	0.249999	0.137769	0.161648	0.0697724	0.69841	0.952507	0.0389722	0.00291129	0.687084	0.0793583	0.0129346
nc_sll0778-as	NA	NA	NA	0.249276	0.0984589	0.0902206	0.013193	0.770897	0.934933	0.0281691	0.00287694	0.885829	0.106644	0.00561479
nc_slr1691-as2	NA	NA	NA	0.248889	0.151283	0.387498	0.0722411	1	0.934933	0	0.00442045	1	0.0690177	0
sll1861	sll1861	sll1861	putative transposase [ISY523o(partial copy): 22 25804 - 2226597]	0.248834	0.278127	NA	NA	0.732413	0.746353	0.0336532	0.0353377	1	-0.0207135	0
ssr2843	ssr2843	ssr2843	hypothetical protein	0.248801	0.0906292	0.293423	0.179731	0.892735	0.891444	0.0122603	0.00452294	0.983831	0.111845	0.000791811
slr1870	slr1870	slr1870	hypothetical protein	0.248756	0.123252	0.205181	0.108682	0.919064	0.851069	0.00911792	0.00863197	0.95963	0.0887447	0.00158821
hisD	slr0682	hisD	histidinol dehydrogenase	0.248661	-1.65243	0.426	1.21609	0.919064	0.497648	0.00911446	0.500814	0.95963	1.34427	0.0240576
modA	sll0738	modA	molybdate-binding periplasmic protein	0.248491	0.108446	0.183398	0.117703	1	0.773957	0	0.0120683	0.95963	0.0990266	0.00177222
slr0580	slr0580	slr0580	aluminum resistance protein homolog	0.247968	0.0391432	0.306545	0.177505	0.945895	0.851069	0.00599017	0.0027414	0.95963	0.147661	0.00264261
ssl1920	ssl1920	ssl1920	putative transposase [ISY523l(partial copy): 52 0871 - 521420]	0.247575	0.338626	NA	NA	0.732413	0.675623	0.0334831	0.0576666	1	-0.0643826	0
sll0428	sll0428	sll0428	unknown protein	0.246964	0.212726	0.158368	0.314841	0.594325	0.891444	0.0558079	0.0106163	1	0.0242099	0
slr5013	slr5013	slr5013	hypothetical protein	0.246945	0.171899	0.152449	0.0741113	0.831373	0.952507	0.019806	0.00363251	0.95963	0.0530652	0.000949675
sphX	sll0679	sphX	periplasmic phosphate-binding protein of ABC tr ansporter	0.246876	0.285836	0.227812	0.287224	0.964769	0.851069	0.00384549	0.0200186	1	-0.0275488	0
nc_slr1721-as	NA	NA	NA	0.246795	0.0585593	0.239736	0.278809	0.942987	0.873633	0.00629183	0.00343573	0.983831	0.133103	0.000942309
ama	sll0100	ama	N-acyl-L-amino acid amidohydrolase	0.246616	-1.53885	0.386247	1.15826	0.892735	0.42452	0.0121526	0.572611	0.861594	1.26252	0.0816814
slr2015	slr2015	pilA9	type 4 pilin-like protein; essential for motili ty	0.246184	0.930809	0.111468	0.118321	0.560292	0.00942125	0.0619363	1.88572	0.221295	-0.484104	0.317102
sll0177	sll0177	sll0177	hypothetical protein	0.246069	0.22848	0.264254	0.142696	0.732413	0.972097	0.0332793	0.00280813	0.983831	0.0124372	8.80498e-05
slr5073	slr5073	slr5073	hypothetical protein	0.245991	0.245859	0.187232	0.144854	0.892735	0.851069	0.0121218	0.0172188	1	9.29952e-05	0
nc_sll0263-as	NA	NA	NA	0.245933	0.214557	0.175142	0.0404593	0.770897	0.799499	0.0277913	0.020851	1	0.0221863	0
hemN2	sll1876	hemN	coproporphyrinogen III oxidase; anaerobic (oxyg en-independent)	0.245799	0.235796	0.166238	0.317309	0.862463	1	0.0157949	0	0.983831	0.0070732	5.00752e-05
ggtA	slr0747	ggtA	glucosylglycerol transport system ATP-binding p rotein	0.245787	0.102961	0.297956	0.312426	0.892735	0.914355	0.0121118	0.00400365	1	0.100993	0
nc_slr1219-as2	NA	NA	NA	0.245668	-0.0424678	NA	NA	0.732413	0.675623	0.0332251	0.00723207	1	0.203743	0
nc_sll1178-as	NA	NA	NA	0.245448	0.143366	0.190934	0.0678676	0.964769	0.952507	0.00382325	0.00302955	1	0.072183	0
nc_sll0503-as	NA	NA	NA	0.245361	0.204642	0.16377	0.132769	0.942987	0.972097	0.00625527	0.00251514	1	0.0287927	0
nc_ncr0800	NA	NA	NA	0.245327	0.136923	0.237517	0.268794	0.770897	1	0.0277229	0	0.983831	0.0766532	0.000542671
nc_sll1950	NA	NA	NA	0.244876	0.143054	0.0620833	0.0610684	0.665259	1	0.0433454	0	0.885829	0.0719988	0.00379073
slr0639	slr0639	slr0639	mechanosensitive ion channel homolog	0.244585	0.267855	0.342237	0.160503	0.964769	0.678549	0.00380981	0.0451119	0.885829	-0.0164541	0.000866308
glpK	slr1672	glpK	glycerol kinase	0.244341	0.256014	0.201885	0.202094	0.665259	0.746353	0.0432507	0.0325281	1	-0.00825364	0
nc_sll0225-as	NA	NA	NA	0.244278	0.0609069	0.210523	0.134592	0.919064	0.746353	0.00895382	0.00773858	0.983831	0.129663	0.00091796
nc_ncl1100	NA	NA	NA	0.244126	0.143687	0.343715	0.142028	0.892735	0.972097	0.0120299	0.00176598	0.983831	0.0710211	0.000502799
slr0148	slr0148	slr0148	hypothetical protein	0.243984	0.266577	0.186635	0.307945	0.892735	0.934933	0.0120229	0.00778931	1	-0.0159762	0
nc_sll1870	NA	NA	NA	0.243846	0.485436	0.0251533	0.133827	0.60456	0.348664	0.0532951	0.222132	0.885829	-0.17083	0.00899418
sll0191	sll0191	sll0191	unknown protein	0.243754	0.353977	0.229526	0.276709	0.69841	0.851069	0.0379987	0.0247909	0.95963	-0.0779393	0.00139483
slr5088	slr5088	slr5088	hypothetical protein	0.243733	0.189882	0.117624	0.135789	0.665259	0.891444	0.0431431	0.00947624	0.983831	0.0380785	0.000269579
ssl5095	ssl5095	ssl5095	hypothetical protein	0.243455	-0.0380962	0.631085	0.0975415	0.770897	0.461057	0.0275113	0.0128097	0.687084	0.199087	0.0324492
nc_sll1561	NA	NA	NA	0.243199	0.136286	0.131273	0.0448194	0.831373	0.972097	0.0195056	0.00167502	0.983831	0.0755987	0.000535206
sll1037	sll1037	sll1037	unknown protein	0.242398	0.17644	0.0614083	0.0274425	0.453524	0.914355	0.0832395	0.00686091	0.687084	0.0466393	0.00760174
chrA	slr1457	chrA	chromate transport protein	0.242321	0.0331037	0.171095	0.122905	0.964769	0.461057	0.00377454	0.011131	0.763012	0.147939	0.0173782
cad	sll1683	cad	lysine decarboxylase	0.242254	0.0678394	0.200736	0.114839	0.892735	0.799499	0.0119377	0.00659276	0.885829	0.12333	0.00649328
sll1477	sll1477	sll1477	hypothetical protein	0.242072	0.180983	0.291779	0.195359	0.964769	1	0.00377066	0	1	0.0431965	0
sll1201	sll1201	sll1201	hypothetical protein	0.241882	0.277925	0.122336	0.205593	0.725838	0.830848	0.0336603	0.022367	1	-0.0254865	0
sll1735	sll1735	sll1735	hypothetical protein	0.241861	0.199543	0.56727	0.0943705	0.69841	0.830848	0.0377036	0.016059	0.983831	0.0299232	0.000211843
nc_sll0083-as	NA	NA	NA	0.241569	0.144923	0.29399	0.221924	0.964769	0.972097	0.00376283	0.00178117	1	0.0683396	0
ssl7046	ssl7046	ssl7046	hypothetical protein	0.24151	0.0658541	0.452459	0.169457	0.801021	0.773957	0.0232709	0.00732846	0.95963	0.124207	0.00222287
slr7082	slr7082	slr7082	hypothetical protein; part of CRISPR3 system	0.240987	0.112039	0.129243	0.220486	0.665259	0.830848	0.042657	0.00901673	0.885829	0.0911801	0.00480062
glcD	sll0404	glcD	glycolate oxidase subunit GlcD	0.240897	0.148249	0.103621	0.106342	0.453524	0.952507	0.0827241	0.00313274	0.763012	0.0655124	0.00769567
fus3	sll0830	fus	elongation factor EF-G	0.240794	0.210542	0.35038	0.0963742	0.964769	0.799499	0.00375076	0.0204609	1	0.0213916	0
sll5057	sll5057	sll5057	hypothetical protein	0.240782	0.179216	0.0978519	0.210735	0.489288	0.972097	0.0747473	0.00220264	0.95963	0.0435343	0.000779107
mutL	slr1199	mutL	DNA mismatch repair protein MutL	0.240391	0.229809	0.193426	0.143778	0.919064	0.952507	0.00881134	0.00485625	1	0.00748263	0
nc_ncl0060	NA	NA	NA	0.240361	0.326929	NA	NA	0.732413	0.675623	0.0325073	0.0556746	1	-0.0612131	0
nc_sll1583	NA	NA	NA	0.240292	-0.254872	0.16175	0.280236	0.69841	0.25913	0.037459	0.149478	0.391492	0.350134	0.142601
nc_sll1572-as	NA	NA	NA	0.239987	0.335485	0.0928183	0.186386	0.732413	0.647663	0.0324568	0.0632896	1	-0.0675268	0
slr0145	slr0145	slr0145	unknown protein	0.2397	0.0301711	0.320738	0.210186	0.892735	0.721165	0.0118118	0.00428324	0.885829	0.148159	0.00780057
slr1980	slr1980	slr1980	unknown protein	0.239497	0.648711	0.184861	0.342138	0.732413	0.721165	0.0323904	0.0920944	0.763012	-0.289358	0.0339906
sll1954	sll1954	sll1954	unknown protein	0.239389	0.337991	0.187417	0.196523	0.945895	0.914355	0.00578292	0.0131428	0.95963	-0.0697222	0.00124778
nc_ncr0550	NA	NA	NA	0.239313	0.177833	0.552248	0.158082	1	0.934933	0	0.00519624	1	0.0434726	0
slr0829	slr0829	slr0829	unknown protein	0.238785	0.629573	0.321978	0.404446	0.945895	0.42452	0.00576833	0.234266	0.983831	-0.276329	0.00195629
ndhE	sll0522	ndhE	NADH dehydrogenase subunit 4L	0.238697	-0.43445	0.352137	0.343985	0.732413	0.116375	0.0322823	0.405837	0.524068	0.475987	0.133568
nc_sll1723-as	NA	NA	NA	0.238554	0.367026	0.148017	0.267996	0.919064	0.873633	0.00874398	0.0215338	1	-0.0908439	0
slr5040	slr5040	slr5040	transposase	0.238369	-0.0304244	NA	NA	0.732413	0.675623	0.032238	0.00518114	1	0.190066	0
sll1429	sll1429	sll1429	unknown protein	0.238171	0.334064	0.277711	0.0384157	0.964769	0.519819	0.0037099	0.0949235	1	-0.0678064	0
nc_sll0377	NA	NA	NA	0.237938	-0.107369	0.354472	0.269313	0.892735	0.613832	0.011725	0.0227569	0.95963	0.244169	0.00436975
sll1924	sll1924	sycrp2	cAMP receptor protein sycrp1 homolog	0.237847	0.761962	0.087131	0.272205	0.594325	0.0189548	0.0537478	1.31231	0.391492	-0.370605	0.150939
nc_slr0208-as	NA	NA	NA	0.237499	-0.0477672	0.206989	0.233274	0.862463	0.678549	0.0152615	0.00804491	0.763012	0.201713	0.0236951
nc_slr1041-as	NA	NA	NA	0.237244	0.114578	0.242726	0.130277	0.854299	0.952507	0.0162251	0.00242123	0.983831	0.0867376	0.000614064
sll1405	sll1405	sll1405	biopolymer transport ExbD protein homolog	0.237146	0.144602	0.192423	0.122215	0.919064	0.934933	0.0086924	0.00422523	1	0.0654388	0
sll0985	sll0985	sll0985	unknown protein	0.237087	0.113434	0.463273	0.361204	1	0.972097	0	0.00139415	1	0.0874359	0
ssr2201	ssr2201	ssr2201	unknown protein	0.237051	0.200532	NA	NA	0.732413	0.914355	0.0320597	0.00779772	1	0.0258229	0
slr0709	slr0709	slr0709	hypothetical protein	0.237034	-0.105412	0.91355	0.475472	0.665259	0.773957	0.0419572	0.0117306	0.95963	0.242146	0.00433354
slr1813	slr1813	slr1813	hypothetical protein	0.236591	-0.040649	0.175962	0.159181	0.830824	0.678549	0.0190434	0.00684606	0.763012	0.196038	0.0230284
nc_ncl1700	NA	NA	NA	0.236183	0.100845	0.205675	0.111572	0.862463	0.746353	0.015177	0.012813	1	0.0956987	0
sll0550	sll0550	sll0550	flavoprotein	0.235802	0.286126	0.375166	0.380585	0.770897	0.576432	0.0266465	0.0684561	1	-0.0355841	0
slr0049	slr0049	slr0049	hypothetical protein	0.235728	0.112376	0.222769	0.0834955	0.964769	0.851069	0.00367184	0.00787028	1	0.0872229	0
slr7060	slr7060	slr7060	hypothetical protein	0.235648	0.294252	0.192352	0.194894	0.964769	0.830848	0.00367059	0.023681	0.983831	-0.0414396	0.000293374
nc_slr0587	NA	NA	NA	0.235472	-0.0837133	NA	NA	0.732413	0.675623	0.0318461	0.014256	1	0.225698	0
sll8040	sll8040	sll8040	hypothetical protein	0.235459	0.309469	0.273238	0.200101	0.964769	0.873633	0.00366766	0.0181569	0.885829	-0.052333	0.00275532
slr6056	slr6056	slr6056	hypothetical protein	0.235373	0.1805	0.119756	0.0885789	0.732413	0.851069	0.0318328	0.0126414	0.95963	0.0388013	0.000694404
sll5033	sll5033	sll5033	hypothetical protein	0.234744	0.120234	0.379596	0.0737719	0.69841	0.934933	0.0365941	0.00351321	0.763012	0.0809706	0.00951153
slr6044	slr6044	slr6044	hypothetical protein	0.234716	-0.0955901	0.200374	0.311375	0.892735	0.830848	0.0115662	0.00769296	0.983831	0.233562	0.00165352
livH	slr1200	livH	urea transport system permease protein	0.234671	-0.436271	0.648612	0.657116	0.453524	0.461057	0.0805861	0.146694	0.641278	0.474428	0.0915424
slr6091	slr6091	slr6091	hypothetical protein	0.23451	0.227322	0.208072	0.199332	0.964769	0.934933	0.00365287	0.00664228	1	0.00508275	0
nc_ncl1160	NA	NA	NA	0.234495	0.194502	0.0200157	0.037645	0.665259	0.905655	0.0415079	0.0083708	0.885829	0.0282795	0.00148891
sll0864	sll0864	sll0864	hypothetical protein	0.234246	0.261547	0.49767	0.349107	0.945895	0.934933	0.0056587	0.00764232	1	-0.0193044	0
psbA1	slr1181	psbA1	photosystem II D1 protein	0.233569	-0.416545	0.243944	0.783126	0.801021	0.891444	0.0225057	0.0207881	0.95963	0.459699	0.00822696
sll7066	sll7066	sll7066	Csx10; part of CRISPR2 effector complex	0.233553	0.297721	0.260029	0.241965	0.862463	0.972097	0.015008	0.00365914	1	-0.0453736	0
sll7028	sll7028	sll7028	hypothetical protein	0.233311	0.242838	0.202491	0.10843	0.862463	0.773957	0.0149924	0.0270238	0.983831	-0.00673649	4.76914e-05
slr0615	slr0615	slr0615	ATP-binding protein of ABC transporter	0.232808	0.0661377	0.302991	0.212248	0.892735	0.934933	0.0114722	0.00193252	1	0.117854	0
slr1928	slr1928	pilA5	type 4 pilin-like protein	0.232503	0.102625	0.126103	0.260077	0.732413	0.873633	0.0314445	0.00602112	1	0.0918373	0
slr1931	slr1931	pilA8	type 4 pilin-like protein	0.232231	0.114604	0.273847	0.312718	0.964769	0.891444	0.00361737	0.00571944	1	0.0831747	0
slr1025	slr1025	slr1025	hypothetical protein	0.232187	0.0693165	0.173586	0.302604	0.801021	0.799499	0.0223726	0.00673632	0.861594	0.115167	0.00745098
nc_slr0707-as	NA	NA	NA	0.231967	-0.0860035	0.0199319	0.0383428	0.594325	0.267977	0.0524191	0.0491856	0.641278	0.224839	0.0433835
nc_sll0322-as	NA	NA	NA	0.231447	0.00134446	NA	NA	0.818043	0.746353	0.0201877	0.000170822	1	0.162707	0
nc_sll1499-as	NA	NA	NA	0.231019	0.230731	NA	NA	0.818043	0.867932	0.0201504	0.0141932	1	0.000203697	0
nc_sll1032	NA	NA	NA	0.230969	0.0639083	NA	NA	0.818043	0.952507	0.020146	0.00135049	1	0.11813	0
ackA	sll1299	ackA	acetate kinase	0.230751	0.134586	0.15194	0.141117	0.945895	1	0.00557425	0	0.983831	0.0679988	0.000481402
sll1232	sll1232	sll1232	hypothetical protein	0.230413	0.331248	0.327943	0.383945	0.665259	0.830848	0.0407853	0.0266584	0.95963	-0.0713011	0.00127603
sll7050	sll7050	sll7050	hypothetical protein	0.230174	0.276257	0.776691	0.223755	0.665259	0.830848	0.040743	0.0222328	1	-0.0325853	0
nc_ncr1420	NA	NA	NA	0.230154	0.156018	0.575939	0.161602	0.831373	0.972097	0.0184593	0.00191754	1	0.0524219	0
sll1613	sll1613	sll1613	unknown protein	0.230044	0.101842	0.151514	0.161259	0.801021	0.851069	0.0221661	0.00713255	0.861594	0.0906522	0.00586495
slr1362	slr1362	slr1362	hypothetical protein	0.229658	0.32129	0.561756	0.310723	0.665259	0.934933	0.0406516	0.00938798	0.95963	-0.0647934	0.00115957
slr7054	slr7054	slr7054	hypothetical protein	0.229058	0.32704	0.162243	0.148567	0.831373	0.647663	0.0183714	0.0616965	0.763012	-0.0692842	0.00813873
spoU	slr1673	spoU	probable tRNA/rRNA methyltransferase	0.229051	-0.038629	0.448856	0.339041	0.892735	0.678549	0.0112871	0.00650586	0.983831	0.189279	0.00134001
ssl5114	ssl5114	ssl5114	hypothetical protein	0.228752	0.162104	0.21591	0.0843569	0.862463	0.952507	0.0146995	0.00342552	0.983831	0.0471271	0.00033364
sll0911	sll0911	sll0911	unknown protein	0.228418	0.138989	0.174576	0.234835	0.919064	1	0.00837247	0	0.983831	0.0632356	0.000447681
slr1610	slr1610	slr1610	putative C-3 methyl transferase	0.227791	-0.181892	0.442569	0.29038	0.862463	0.355751	0.0146377	0.0816428	0.885829	0.28969	0.0152521
nc_slr1940	NA	NA	NA	0.227642	0.114076	NA	NA	0.818043	0.952507	0.0198558	0.00241061	1	0.0803033	0
slr0317	slr0317	slr0317	hypothetical protein	0.227627	0.3369	0.0497144	0.203844	0.453524	0.497648	0.0781672	0.102107	1	-0.0772673	0
slr1901	slr1901	slr1901	ATP-binding protein of ABC transporter	0.226808	0.20125	0.125026	0.098533	0.770897	0.851069	0.0256302	0.0140946	1	0.0180726	0
sll1837	sll1837	sll1837	periplasmic protein; function unknown	0.226768	0.241867	0.143467	0.207949	0.919064	0.972097	0.00831199	0.00297266	0.983831	-0.0106765	7.55851e-05
sll0318	sll0318	sll0318	hypothetical protein	0.226296	0.225376	0.154162	0.214515	0.732413	0.830848	0.0306051	0.018138	1	0.000650369	0
merR3	slr0701	merR	transcriptional regulator	0.225499	0.253111	0.13532	0.100232	0.560292	0.576432	0.0567324	0.0605574	0.983831	-0.019525	0.000138228
slr0192	slr0192	slr0192	hypothetical protein	0.22548	0.139288	0.182607	0.118788	0.945895	0.952507	0.00544693	0.00294339	1	0.0609469	0
nc_slr0420	NA	NA	NA	0.225329	0.0302854	0.119493	0.135018	0.732413	0.42452	0.0304744	0.0112693	0.687084	0.137917	0.0224791
nc_slr0442	NA	NA	NA	0.225143	0.031641	NA	NA	0.818043	0.914355	0.0196379	0.00123037	1	0.136827	0
nc_sll1572-as2	NA	NA	NA	0.225098	0.0482553	NA	NA	0.818043	0.914355	0.0196339	0.00187641	1	0.125047	0
nc_slr0963-as3	NA	NA	NA	0.224927	0.248081	0.186051	0.0968322	0.964769	0.830848	0.0035036	0.0199652	1	-0.0163724	0
nc_slr1266	NA	NA	NA	0.224813	0.213122	0.1944	0.195329	0.964769	0.934933	0.00350183	0.00622737	0.983831	0.0082667	5.85247e-05
sll1630	sll1630	sll1630	unknown protein	0.224763	0.233058	0.239029	0.219167	0.732413	0.835084	0.0303979	0.0182414	1	-0.00586487	0
rffM	slr1118	rffM	probable UDP-N-acetyl-D-mannosaminuronic acid t ransferase	0.224598	0.24853	0.39198	0.166444	0.919064	0.873633	0.00823243	0.0145815	1	-0.0169227	0
gad	sll1641	gad	glutamate decarboxylase	0.224553	0.18942	0.489943	0.10566	0.945895	0.799499	0.00542454	0.0184082	1	0.0248432	0
nc_sll0207-as	NA	NA	NA	0.224496	0.0225338	NA	NA	0.818043	0.799499	0.0195814	0.00218988	1	0.142809	0
nc_slr2046-as5	NA	NA	NA	0.224347	0.0695432	NA	NA	0.818043	0.952507	0.0195684	0.00146956	1	0.109462	0
phb	slr1106	phb	prohibitin	0.224311	0.070387	0.0963877	0.0835953	0.732413	0.647663	0.0303367	0.0132786	0.524068	0.108841	0.0305421
fecB	slr1492	fecB	iron(III) dicitrate transport system substrate- binding protein	0.224285	0.0551053	0.179802	0.139417	0.801021	0.773957	0.0216111	0.00613231	0.763012	0.119628	0.0140525
ssl5039	ssl5039	ssl5039	hypothetical protein	0.224267	0.118703	0.0840815	0.111934	0.732413	0.917885	0.0303307	0.00441713	0.885829	0.074645	0.00393005
slr1437	slr1437	slr1437	unknown protein	0.224137	0.29879	0.206323	0.141207	0.770897	0.613832	0.0253283	0.0633287	1	-0.0527878	0
sll8033	sll8033	sll8033	hypothetical protein	0.223773	0.0904519	0.0901411	0.110159	0.632601	0.746353	0.0445017	0.0114925	0.524068	0.094272	0.0264539
nc_slr1181-as	NA	NA	NA	0.223432	0.108332	0.342964	0.120016	0.945895	0.851069	0.00539744	0.00758706	1	0.0813877	0
slr0784	slr0784	slr0784	hypothetical protein	0.223076	-0.458395	1.11951	1.11421	0.265778	0.678549	0.128376	0.0772025	0.687084	0.481872	0.0785405
sll0732	sll0732	sll0732	hypothetical protein	0.222579	-0.44644	0.235434	0.443618	0.892735	0.355751	0.0109681	0.200387	0.983831	0.473068	0.00334912
slr0635	slr0635	slr0635	hypothetical protein	0.222406	0.195942	0.320984	0.159028	0.69841	0.891444	0.0346708	0.0097787	0.885829	0.0187128	0.000985226
nc_sll0656-as	NA	NA	NA	0.222152	0.170083	0.253057	0.149487	0.632601	0.851069	0.0441794	0.0119118	0.95963	0.0368183	0.000658915
sll0237	sll0237	sll0237	unknown protein	0.222116	0.327307	0.121907	0.146559	0.919064	0.576432	0.00814148	0.0783089	0.861594	-0.0743813	0.00481226
nc_sll1434-as	NA	NA	NA	0.221813	-0.0334068	NA	NA	0.818043	0.675623	0.0193473	0.00568903	1	0.180467	0
nc_sll0909-as	NA	NA	NA	0.221701	0.1211	0.152582	0.186312	0.964769	0.851069	0.00345334	0.0084813	0.885829	0.0711352	0.00374526
nc_slr1771-as	NA	NA	NA	0.22099	0.0252619	0.226993	0.0301275	0.919064	0.678549	0.0081002	0.00425459	0.885829	0.138401	0.00728678
slr2092	slr2092	slr2092	hypothetical protein	0.220892	0.229114	0.375818	0.187261	0.862463	0.891444	0.0141944	0.0114341	0.95963	-0.0058136	0.000104043
slr8023	slr8023	slr8023	hypothetical protein	0.220507	0.0135077	0.365415	0.136073	0.964769	0.461057	0.00343476	0.0045419	0.95963	0.146371	0.00261951
nc_slr1609-as	NA	NA	NA	0.220448	-0.455161	0.168657	0.604257	0.942987	0.873633	0.00562014	0.0267048	1	0.477728	0
icfA2	slr0051	ecaB	periplasmic beta-type carbonic anhydrase	0.220363	0.32801	0.277349	0.169051	0.594325	0.613832	0.0497969	0.0695219	1	-0.0761177	0
sll0482	sll0482	sll0482	unknown protein	0.220215	0.155151	0.178455	0.0992518	0.919064	0.952507	0.00807178	0.0032786	1	0.0460067	0
nc_slr1435-as	NA	NA	NA	0.220209	0.218967	0.311956	0.0128338	1	0.830848	0	0.0176222	1	0.000878245	0
ssl2595	ssl2595	ssl2595	hypothetical protein	0.219775	-0.417979	0.419912	0.451896	0.945895	0.53993	0.00530912	0.111877	0.95963	0.45096	0.00807057
slr1664	slr1664	slr1664	hypothetical protein	0.219573	0.334749	0.236154	0.191095	0.919064	0.678549	0.00804826	0.0563781	0.885829	-0.0814414	0.00428788
sll0236	sll0236	sll0236	unknown protein	0.219393	0.233357	0.203129	0.138464	0.831373	0.873633	0.0175962	0.0136913	1	-0.00987442	0
slr0312	slr0312	slr0312	two-component response regulator NarL subfamily	0.218845	0.092366	0.301877	0.217098	0.945895	0.891444	0.00528663	0.00460962	1	0.0894339	0
nc_slr2098-as	NA	NA	NA	0.218828	0.320022	0.251593	0.214863	0.801021	0.53993	0.0210854	0.0856578	1	-0.0715549	0
slr0091	slr0091	slr0091	aldehyde dehydrogenase	0.218648	0.395064	0.394801	0.364076	0.964769	0.721165	0.0034058	0.0560854	0.95963	-0.124745	0.00223248
nc_slr0551-as	NA	NA	NA	0.218613	0.17987	0.280747	0.241232	0.964769	0.934933	0.00340525	0.00525575	1	0.0273954	0
slr6051	slr6051	slr6051	hypothetical protein	0.218595	0.161725	0.0699886	0.356109	0.69841	0.972097	0.0340766	0.00198767	0.983831	0.0402131	0.000284691
ssr2723	ssr2723	clpS	hypothetical protein	0.21797	0.241438	0.45914	0.442258	0.964769	0.914355	0.00339524	0.00938833	1	-0.0165939	0
nc_slr0302	NA	NA	NA	0.217628	0.369319	0.389654	0.0315278	0.964769	0.461057	0.0033899	0.124182	1	-0.107262	0
slr0196	slr0196	slr0196	unknown protein	0.217417	0.052707	0.114151	0.123253	0.831373	0.746353	0.0174377	0.00669674	0.763012	0.116467	0.0136813
nc_sll0763-as	NA	NA	NA	0.217157	0.342011	0.527542	0.124455	0.897874	0.392815	0.0101596	0.138792	0.983831	-0.0882847	0.000625018
nc_slr0479-as	NA	NA	NA	0.216581	0.291131	0.12848	0.202529	0.816975	0.799499	0.0190139	0.0282927	0.983831	-0.0527152	0.000373201
sll1062	sll1062	sll1062	unknown protein	0.21635	0.171546	0.263148	0.127141	0.964769	0.934933	0.00337	0.00501252	1	0.0316814	0
nc_sll1686-as	NA	NA	NA	0.216209	0.185584	0.0943318	0.232652	0.830824	0.952507	0.0174028	0.00392169	1	0.0216551	0
slr0302	slr0302	slr0302	unknown protein	0.216158	0.0259005	0.180069	0.157409	0.892735	0.773957	0.0106517	0.0028823	0.885829	0.134532	0.0070831
nc_slr1776-as	NA	NA	NA	0.216139	0.177855	0.134547	0.0771286	0.831373	0.972097	0.0173353	0.00218592	1	0.0270711	0
sll0376	sll0376	sll0376	unknown protein	0.215884	0.129865	0.339175	0.0762169	0.632601	0.972097	0.0429329	0.0015961	0.687084	0.060825	0.00991387
sll0445	sll0445	sll0445	unknown protein	0.215612	0.124726	0.336286	0.226608	0.919064	0.972097	0.00790308	0.00153294	1	0.0642665	0
nc_slr0895-as	NA	NA	NA	0.214877	0.0262138	0.107967	0.183732	0.69841	0.737575	0.033497	0.0034653	0.885829	0.133405	0.00702374
nc_sll1656-as	NA	NA	NA	0.21463	-0.0599956	0.35403	0.126732	0.919064	0.25913	0.00786708	0.0351863	1	0.19419	0
sll0990	sll0990	sll0990	glutathione-dependent formaldehyde dehydrogenas e	0.214572	0.0476258	0.213656	0.153843	0.945895	0.773957	0.00518342	0.00529996	0.95963	0.118049	0.00211265
sll0936	sll0936	sll0936	putative oxidoreductase	0.21442	-2.7386	0.443723	1.48499	0.69841	0.0134409	0.0334258	5.12549	0.391492	2.0881	0.850436
sll0479	sll0479	sll0479	unknown protein	0.214351	0.346807	0.231817	0.204767	0.919064	0.773957	0.00785687	0.0385939	0.95963	-0.0936603	0.00167618
sll0539	sll0539	sll0539	unknown protein	0.214203	0.217359	0.438813	0.0981142	0.892735	0.746353	0.0105554	0.0276168	1	-0.00223228	0
slr1161	slr1161	slr1161	hypothetical protein	0.214001	0.294223	0.338226	0.18785	0.453524	0.576432	0.073488	0.0703935	1	-0.0567253	0
nc_slr1705-as	NA	NA	NA	0.213918	0.15226	0.138536	0.0961008	0.919064	0.952507	0.00784096	0.00321751	1	0.0435983	0
slr7059	slr7059	slr7059	hypothetical protein	0.213822	0.0732877	0.400543	0.0858827	1	0.721165	0	0.0104043	1	0.0993727	0
nc_slr1718-as	NA	NA	NA	0.213814	0.046662	0.17367	0.0272028	0.87572	0.905655	0.0123231	0.00200819	1	0.118194	0
hlyB2	slr1651	hlyB	ABC transporter ATP-binding protein	0.213559	0.033571	0.419779	0.168933	0.862463	0.799499	0.0137232	0.0032625	1	0.127271	0
sll5048	sll5048	sll5048	hypothetical protein	0.213509	0.264449	0.160663	0.0601659	0.770897	0.386973	0.0241273	0.109038	0.95963	-0.0360201	0.00064463
ssr2806	ssr2806	ssr2806	hypothetical protein	0.212962	0.109159	0.160132	0.0516356	0.831373	0.972097	0.0170805	0.00134161	1	0.0734003	0
slr0065	slr0065	slr0065	hypothetical protein	0.212839	0.457082	0.374845	0.224901	0.945895	0.290577	0.00514155	0.245334	0.763012	-0.172706	0.0202876
sll5014	sll5014	sll5014	hypothetical protein	0.212595	0.206173	0.054022	0.0670399	0.831373	0.873633	0.017051	0.0120964	1	0.00454099	0
slr1619	slr1619	slr1619	hypothetical protein	0.212539	-0.0753891	0.155628	0.0919073	0.862463	0.25913	0.0136576	0.0442143	0.524068	0.203596	0.0571316
nc_slr1969-as	NA	NA	NA	0.212205	0.231191	0.00284377	0.0987065	0.770897	0.830848	0.0239799	0.0186059	1	-0.0134253	0
nc_sll2013-as	NA	NA	NA	0.212057	0.380699	NA	NA	0.818043	0.675623	0.0184964	0.0648315	1	-0.119248	0
nc_slr0589	NA	NA	NA	0.211982	0.169684	0.466776	0.117783	0.964769	0.934933	0.00330195	0.00495811	1	0.0299089	0
natB	slr0559	natB	periplasmic binding protein of ABC transporter for natural amino acids	0.211914	-0.0240521	0.324727	0.424633	0.831373	0.830848	0.0169964	0.00193568	1	0.166853	0
slr0890	slr0890	slr0890	unknown protein	0.211706	0.189178	0.144762	0.178468	0.919064	0.972097	0.00775991	0.00232509	1	0.0159296	0
sll1716	sll1716	sll1716	putative transposase [ISY523a: 967549 - 968419]	0.211566	0.334191	0.383436	0.0811382	0.964769	0.576432	0.00329549	0.0799558	1	-0.0867085	0
nc_slr1101-as	NA	NA	NA	0.211401	0.0426718	0.269729	0.145621	0.945895	0.746353	0.00510682	0.00542171	1	0.11931	0
nc_slr0679-as	NA	NA	NA	0.21133	-0.0618017	0.0596851	0.301678	0.779283	0.835084	0.022888	0.00483721	0.983831	0.193133	0.0013673
sll1121	sll1121	sll1121	hypothetical protein	0.211318	0.198788	0.297917	0.177151	0.964769	0.934933	0.00329161	0.00580853	1	0.00885973	0
sll0230	sll0230	sll0230	hypothetical protein	0.211312	-0.03884	0.119108	0.189133	0.862463	0.613832	0.0135788	0.00823216	0.861594	0.176884	0.0114439
sll0010	sll0010	sll0010	unknown protein	0.211091	0.110943	0.778407	0.255168	0.732413	0.952507	0.0285488	0.0023444	0.983831	0.0708156	0.000501344
sll1739	sll1739	sll1739	unknown protein	0.209939	0.213433	0.203846	0.132246	0.831373	0.773957	0.016838	0.0237515	1	-0.00247081	0
nc_ncl1590	NA	NA	NA	0.209884	0.229988	0.572449	0.0882636	0.831373	0.773957	0.0168336	0.0255939	1	-0.0142159	0
slr2101	slr2101	slr2101	hypothetical protein	0.209811	-1.25561	0.141834	1.24075	0.665259	0.914355	0.0371386	0.0488244	0.95963	1.03621	0.0185444
slr1805	slr1805	hik16	two-component sensor histidine kinase	0.209514	-0.199878	0.309512	0.526187	0.945895	0.972097	0.00506123	0.0024566	1	0.289484	0
ilvB	sll1981	ilvB	acetolactate synthase	0.209042	0.189256	0.474772	0.115306	0.801021	0.891444	0.0201424	0.00944502	1	0.0139904	0
sll1401	sll1401	sll1401	unknown protein	0.208318	0.320832	0.338636	0.221195	0.854299	0.64116	0.0142468	0.0619312	0.983831	-0.0795593	0.000563245
nc_slr1269	NA	NA	NA	0.207998	-0.216223	0.320353	0.242453	0.732413	0.497648	0.0281305	0.0655324	0.983831	0.29997	0.00212366
apcE	slr0335	apcE	phycobilisome core-membrane linker polypeptide	0.207744	-4.57245	0.689943	2.64754	0.69841	0.01148	0.0323852	8.87082	0.307021	3.38011	1.73343
nc_sll0659-as2	NA	NA	NA	0.207499	0.686225	NA	NA	0.892735	0.415491	0.0102251	0.261753	1	-0.33851	0
pknA3	slr1697	pknA	serine/threonine kinase	0.207328	0.231617	0.178679	0.506844	0.892735	0.934933	0.0102166	0.00676777	1	-0.0171747	0
nc_ssr2318-as	NA	NA	NA	0.20728	0.304233	NA	NA	0.892735	0.746353	0.0102142	0.0386546	1	-0.0685564	0
sll0205	sll0205	sll0205	hypothetical protein	0.20728	0.18452	0.287045	0.192406	0.891395	0.891444	0.0103494	0.00920867	1	0.0160933	0
nc_slr1400-as	NA	NA	NA	0.207111	0.130264	0.0498829	0.0868583	0.732413	1	0.0280105	0	0.763012	0.0543393	0.00638318
slr1648	slr1648	slr1648	hypothetical protein	0.207042	0.0468731	0.191144	0.270746	0.945895	0.830848	0.00500152	0.00377228	1	0.113257	0
slr5126	slr5126	slr5126	hypothetical protein	0.206896	0.359594	0.297804	0.106348	0.560292	0.201239	0.0520522	0.25038	0.885829	-0.107973	0.00568478
slr1450	slr1450	slr1450	unknown protein	0.206437	0.220337	0.312006	0.0736895	0.801021	0.721165	0.0198915	0.0312802	0.861594	-0.00982841	0.000635871
nc_slr0042-as	NA	NA	NA	0.206273	0.329116	NA	NA	0.892735	0.675623	0.0101646	0.056047	1	-0.0868631	0
fda	slr0943	fda	fructose-bisphosphate aldolase; class I	0.206101	0.0910091	0.135405	0.114199	1	0.799499	0	0.00884445	0.861594	0.0813821	0.0052652
slr7076	slr7076	slr7076	hypothetical protein	0.205999	0.217278	0.142173	0.159393	1	0.952507	0	0.00459144	1	-0.00797591	0
ssr7072	ssr7072	ssr7072	Cas2; part of CRISPR2 adaptation module	0.205779	0.140599	0.197308	0.143392	0.854299	0.934933	0.0140732	0.00410827	1	0.0460889	0
merR	sll0794	corR; coaR	cobalt-dependent transcriptional regulator	0.205518	0.158231	0.0742293	0.0960085	0.770897	0.952507	0.0232243	0.00334368	0.885829	0.0334368	0.00176044
sll1418	sll1418	psbP2	photosystem II oxygen-evolving complex 23K prot ein PsbP homolog	0.205471	0.208074	0.299798	0.0910259	0.919064	0.721165	0.00753135	0.0295393	0.885829	-0.00184116	9.69369e-05
sll0739	sll0739	sll0739	ATP-binding protein of molybdate ABC transporte r	0.205407	-0.0582413	0.333263	0.115643	1	0.32501	0	0.0284278	0.95963	0.186427	0.00333637
slr0619	slr0619	slr0619	hypothetical protein	0.204474	0.15262	0.20053	0.187941	0.892735	1	0.010076	0	1	0.036666	0
nc_slr0617	NA	NA	NA	0.204109	0.0967118	NA	NA	0.892735	0.952507	0.010058	0.00204368	1	0.0759413	0
slr0944	slr0944	slr0944	multidrug-efflux transporter	0.203966	-0.544139	0.649152	0.611743	0.831373	0.386973	0.016359	0.224359	0.763012	0.52899	0.0621399
leuA	sll1564	leuA	putative lyase	0.203949	0.251683	0.275517	0.208483	0.801021	0.952507	0.0196517	0.00531846	1	-0.0337524	0
nc_slr1828-as	NA	NA	NA	0.203837	0.222283	0.332335	0.108839	1	0.799499	0	0.0216019	1	-0.0130436	0
sll7086	sll7086	sll7086	Cmr5; part of CRISPR3 effector complex	0.203777	-0.156519	0.186155	0.262044	0.665259	0.355751	0.0360705	0.070254	0.524068	0.254768	0.071491
nc_sll0928	NA	NA	NA	0.203258	-1.84465	0.583203	1.41676	0.665259	0.053389	0.0359787	2.34741	0.524068	1.44809	0.406353
nc_sll1206-as	NA	NA	NA	0.203208	0.117003	NA	NA	0.892735	0.952507	0.0100136	0.00247246	1	0.0609564	0
slr1771	slr1771	slr1771	unknown protein	0.203025	0.13133	1.04885	0.373626	0.770897	0.914355	0.0229426	0.00510679	0.983831	0.0506962	0.000358907
nc_sll0320	NA	NA	NA	0.202967	0.182689	0.233824	0.183296	1	0.972097	0	0.00224534	1	0.0143382	0
slr0522	slr0522	slr0522	unknown protein	0.202933	0.0247333	0.574603	0.163593	0.665259	0.830848	0.0359211	0.0019905	0.885829	0.126006	0.00663421
slr0816	slr0816	slr0816	hypothetical protein	0.202867	0.0906165	0.458729	0.174606	0.831373	0.678549	0.0162708	0.0152615	1	0.0793734	0
sll0670	sll0670	sll0670	hypothetical protein	0.202469	0.244765	0.306957	0.33539	0.964769	0.891444	0.00315378	0.0122152	1	-0.0299074	0
nc_sll1027-as	NA	NA	NA	0.201747	0.322825	0.458299	0.231209	0.831373	0.799499	0.016181	0.0313728	1	-0.0856149	0
sll8035	sll8035	sll8035	hypothetical protein	0.200677	0.144583	0.172866	0.286023	0.862463	0.972097	0.0128954	0.00177699	0.95963	0.0396644	0.000709849
nc_sll1516-as	NA	NA	NA	0.200032	0.15732	0.823518	0.295195	0.919064	0.972097	0.00733201	0.00193354	1	0.0302019	0
slr5016	slr5016	slr5016	hypothetical protein	0.199587	0.223887	0.703999	0.103764	0.69841	0.746353	0.0311136	0.0284462	0.763012	-0.0171825	0.00201841
nc_slr1164-as	NA	NA	NA	0.199583	0.109297	0.0429164	0.190455	0.801021	0.891444	0.019231	0.00545458	0.983831	0.0638414	0.000451969
sll0092	sll0092	sll0092	putative transposase [ISY391c: 2997600 - 299898 9]	0.19948	0.281368	NA	NA	0.892735	0.746353	0.00982988	0.0357494	1	-0.0579033	0
slr1674	slr1674	slr1674	hypothetical protein	0.199415	-0.101836	1.14685	1.5711	0.632601	0.461057	0.0396577	0.0342417	1	0.213016	0
nc_slr1878-as	NA	NA	NA	0.199407	0.204924	0.0469986	0.0612144	0.830824	0.835084	0.0160504	0.0160393	1	-0.00390105	0
sll0175	sll0175	sll0175	hypothetical protein	0.199355	-0.0293696	0.30333	0.322665	0.945895	0.891444	0.00481581	0.00146572	1	0.161732	0
gidB	slr0072	gidB	glucose inhibited division protein B	0.199079	0.141305	0.265284	0.237891	0.831373	0.891444	0.015967	0.00705195	1	0.0408525	0
nc_slr1077-as	NA	NA	NA	0.199078	0.328855	0.388773	0.777313	0.588402	0.86717	0.0458528	0.0203548	1	-0.0917661	0
nc_slr1227-as2	NA	NA	NA	0.19895	0.313926	0.268743	0.211993	0.831373	0.891444	0.0159567	0.0156668	0.983831	-0.0813004	0.000575572
sll1178	sll1178	sll1178	probable carbamoyl transferase	0.198707	0.887892	0.121475	0.511587	0.665259	0.156198	0.0351729	0.71593	0.983831	-0.487328	0.00345007
slr0699	slr0699	slr0699	unknown protein	0.198689	0.53302	0.250286	0.278252	0.831373	0.176628	0.0159357	0.401333	0.763012	-0.236408	0.0277706
slr1032	slr1032	slr1032	unknown protein	0.198167	0.1328	0.237602	0.0542623	0.69841	0.934933	0.0308921	0.00388036	0.885829	0.0462215	0.00243355
pknA4	sll0776	spkD	serine/threonine kinase	0.19762	0.159734	0.140572	0.110083	0.770897	0.746353	0.0223317	0.0202952	1	0.0267891	0
sll1094	sll1094	sll1094	putative transposase	0.197477	0.52421	0.0770814	0.406282	0.732413	0.721165	0.0267075	0.0744196	0.983831	-0.231036	0.00163563
nc_sll0217	NA	NA	NA	0.197424	0.118217	0.234685	0.115552	0.945895	0.952507	0.00476918	0.00249812	1	0.0560081	0
nc_slr0953-as	NA	NA	NA	0.197411	0.118414	0.219656	0.134906	0.892735	0.891444	0.00972795	0.00590957	1	0.0558595	0
sll0101	sll0101	sll0101	unknown protein	0.197337	0.170316	NA	NA	0.892735	1	0.00972428	0	1	0.0191071	0
slr1293	slr1293	slr1293	similar to phytoene dehydrogenase	0.197216	0.117406	0.417938	0.240836	1	0.799499	0	0.0114098	0.983831	0.0564337	0.000399526
slr6001	slr6001	slr6001	two-component hybrid sensor and regulator	0.196974	0.239185	0.396034	0.284703	0.831373	0.746353	0.0157981	0.0303899	1	-0.0298479	0
nc_sll0765-as	NA	NA	NA	0.19647	-0.370992	0.0233994	0.564745	0.770897	0.690125	0.0222018	0.0597565	0.885829	0.401256	0.0211261
psbO	sll0427	psbO	photosystem II manganese-stabilizing polypeptid e	0.19591	-3.25803	0.724116	0.679343	1	0.00942125	0	6.60042	0.221295	2.4423	1.59978
slr1544	slr1544	slr1544	unknown protein	0.195603	0.772066	0.160907	0.538578	0.919064	0.830848	0.00716964	0.0621348	0.983831	-0.407621	0.00288578
sll0588	sll0588	sll0588	unknown protein	0.194889	-0.440154	0.191466	0.753372	1	0.873633	0	0.0258243	0.983831	0.449043	0.00317903
nc_slr2046-as	NA	NA	NA	0.194735	0.142498	0.188107	0.148116	0.862463	0.773957	0.0125136	0.0158577	0.95963	0.0369371	0.000661041
nc_slr0798-as	NA	NA	NA	0.194327	0.0100047	0.12731	0.110352	0.919064	0.576432	0.00712288	0.00239364	0.861594	0.130335	0.00843234
nc_sll0723-as2	NA	NA	NA	0.193588	0.164747	0.370003	0.200998	0.854299	0.952507	0.0132395	0.00348136	0.983831	0.0203942	0.000144382
nc_slr0806-as	NA	NA	NA	0.193369	0.254544	0.1778	0.118762	0.942987	0.737575	0.00492978	0.0336491	0.983831	-0.0432576	0.000306245
slr1975	slr1975	slr1975	N-acylglucosamine 2-epimerase	0.193067	-0.394154	0.435525	0.643301	0.964769	0.873633	0.00300733	0.0231254	1	0.415228	0
slr7098	slr7098	slr7098	hypothetical protein	0.192972	0.150707	0.188027	0.102387	0.892735	0.952507	0.0095092	0.00318468	0.95963	0.0298862	0.000534855
nc_sll1049-as	NA	NA	NA	0.192746	0.287532	NA	NA	0.892735	0.746353	0.00949805	0.0365327	1	-0.0670239	0
slr0168	slr0168	slr0168	unknown protein	0.192495	0.213124	0.336616	0.153742	0.964769	0.830848	0.00299841	0.0171519	1	-0.0145871	0
sll7030	sll7030	sll7030	hypothetical protein	0.192352	0.0202022	0.355809	0.219527	0.892735	0.830848	0.00947862	0.00162585	0.885829	0.121728	0.00640897
nc_ncl0530	NA	NA	NA	0.191941	-0.552764	1.99814	0.852274	0.167042	0.156198	0.149171	0.445707	0.687084	0.526585	0.0858283
slr0895	slr0895	slr0895	transcriptional regulator	0.191705	0.159165	0.976128	0.321466	0.521743	0.830848	0.054165	0.0128094	0.95963	0.0230094	0.000411785
sll1091	sll1091	chlP	geranylgeranyl hydrogenase	0.191642	-1.01766	0.477613	0.610701	0.945895	0.100249	0.0046295	1.01656	0.687084	0.855105	0.139374
slr1900	slr1900	slr1900	hypothetical protein	0.191446	-0.566682	0.823839	1.46915	0.287104	0.830848	0.103756	0.0456058	0.763012	0.536077	0.0629724
nc_slr0829-as	NA	NA	NA	0.191236	0.136568	0.290728	0.0627106	1	0.972097	0	0.00167848	1	0.0386561	0
nc_slr1219-as	NA	NA	NA	0.19122	0.495296	0.400394	0.414034	0.892735	0.914355	0.00942285	0.0192596	0.983831	-0.215014	0.00152221
nc_sll1898-as	NA	NA	NA	0.190656	-0.0155428	NA	NA	0.892735	0.746353	0.00939504	0.00197481	1	0.145804	0
slr1307	slr1307	slr1307	hypothetical protein	0.189847	-0.0207061	0.291672	0.219535	0.831373	0.678549	0.0152265	0.00348731	0.885829	0.148883	0.00783868
nc_slr0312	NA	NA	NA	0.189154	0.0197956	0.152332	0.0125583	0.919064	0.799499	0.00693326	0.00192378	1	0.119754	0
nc_sll1334-as2	NA	NA	NA	0.188278	0.0986406	0.16406	0.10815	0.942987	0.773957	0.00479999	0.0109771	1	0.063383	0
nc_sll1951-as	NA	NA	NA	0.188199	0.131925	0.938634	0.413162	0.862463	1	0.0120936	0	0.983831	0.0397919	0.000281709
slr7032	slr7032	slr7032	hypothetical protein	0.187821	0.168627	0.133578	0.344767	0.87572	0.934933	0.010825	0.00492723	1	0.013572	0
nc_slr0658	NA	NA	NA	0.187675	0.231104	0.263609	0.16783	0.897874	0.799499	0.00878026	0.0224591	1	-0.0307088	0
nc_slr0536-as	NA	NA	NA	0.187253	-1.92731	0.820298	1.53028	0.964769	0.199344	0.00291677	1.34988	0.983831	1.49522	0.0105855
sll1584	sll1584	sll1584	ferredoxin like protein	0.187168	0.254676	0.0947961	0.0948418	0.801021	0.647663	0.0180347	0.048045	0.885829	-0.0477356	0.00251327
sll1102	sll1102	gtrA	integral membrane protein (small) of a TRAP-typ e permease that mediates sodium-dependent glutamate trans port GtrA	0.187136	0.0229202	0.268508	0.203559	0.919064	0.647663	0.00685933	0.00432393	0.861594	0.116118	0.00751254
nc_slr1866-as2	NA	NA	NA	0.186804	0.00632611	0.459277	0.102095	0.964769	0.746353	0.00290977	0.00080377	1	0.127617	0
sll0982	sll0982	sll0982	unknown protein	0.186333	0.136486	0.177524	0.115128	0.862463	0.851069	0.0119736	0.00955883	1	0.0352471	0
sll1365	sll1365	sll1365	unknown protein	0.186123	-1.76484	0.50649	1.30577	1	0.228419	0	1.13174	0.861594	1.37954	0.0892523
nc_ncr1020	NA	NA	NA	0.186063	-0.166374	0.206607	0.0815414	1	0.348664	0	0.0761314	0.885829	0.24921	0.0131209
rlpA	slr0423	rlpA	hypothetical protein	0.185994	0.105404	0.0767551	0.089212	0.831373	0.851069	0.0149175	0.00738203	0.861594	0.0569856	0.00368681
nc_slr1028-as3	NA	NA	NA	0.185898	-0.165387	NA	NA	0.892735	0.582034	0.00916061	0.0388745	1	0.248396	0
slr0689	slr0689	slr0689	hypothetical protein	0.18585	-0.356909	1.10095	0.56089	0.317805	0.613832	0.0925235	0.0756471	0.687084	0.383789	0.0625538
nc_slr1142-as	NA	NA	NA	0.185809	0.239747	0.222699	0.425557	0.779283	0.972097	0.0201239	0.0029466	1	-0.0381401	0
nc_slr0869-as	NA	NA	NA	0.185673	0.740423	0.141211	0.557879	0.770897	0.461057	0.0209817	0.248964	0.983831	-0.392268	0.00277708
nc_slr0208-as2	NA	NA	NA	0.18567	0.230906	0.036501	0.0488485	0.919064	0.799499	0.00680558	0.0224399	0.983831	-0.0319867	0.000226452
nc_sll0295-as	NA	NA	NA	0.185601	-0.00805845	0.133597	0.0357404	0.964769	0.595266	0.00289104	0.00181548	0.885829	0.136938	0.00720977
slr1505	slr1505	slr1505	unknown protein	0.185485	-1.09559	0.580973	2.04048	0.665259	0.773957	0.0328326	0.121921	1	0.905856	0
slr1586	slr1586	slr1586	putative transposase [ISY508c(partial copy): 34 05449 - 3406337]	0.184489	0.0671291	0.191696	0.0655398	1	0.934933	0	0.00196149	1	0.0829859	0
slr1273	slr1273	slr1273	hypothetical protein	0.184268	0.155792	0.466711	0.316222	0.770897	0.934933	0.020823	0.00455218	0.983831	0.0201362	0.000142556
sll1239	sll1239	sll1239	unknown protein	0.184037	0.353036	0.162781	0.131536	1	0.647663	0	0.0666006	0.983831	-0.1195	0.00084601
slr1148	slr1148	slr1148	unknown protein	0.183997	0.141628	0.115274	0.0573879	0.892735	0.952507	0.0090669	0.00299283	0.983831	0.0299592	0.000212098
pilT2	slr0161	pilT1	twitching motility protein PilT	0.183822	0.721187	0.360925	0.380675	0.632601	0.176628	0.0365567	0.543011	0.641278	-0.379974	0.0733173
malQ	sll1676	malQ	4-alpha-glucanotransferase	0.18355	-0.584718	1.15712	0.582487	0.770897	0.156198	0.0207418	0.471473	0.763012	0.543248	0.0638147
slr7049	slr7049	slr7049	hypothetical protein	0.183496	0.143359	0.241297	0.204577	0.964769	0.914355	0.00285824	0.00557452	1	0.0283811	0
sll1061	sll1061	sll1061	unknown protein	0.183476	0.301906	0.0505759	0.176222	0.777715	0.746353	0.0200318	0.038359	0.95963	-0.083743	0.0014987
slr2062	slr2062	slr2062	putative transposase [ISY052a: 1420842 - 142233 1]	0.183277	0.282521	0.106017	0.233951	0.831373	0.891444	0.0146996	0.0140995	1	-0.0701758	0
psbX	sml0002	psbX	photosystem II PsbX protein	0.182865	-0.370596	0.254021	0.147089	0.964769	0.196469	0.00284842	0.261902	0.641278	0.391356	0.0755135
nc_slr1397-as2	NA	NA	NA	0.182683	0.16005	NA	NA	0.892735	1	0.00900219	0	1	0.0160044	0
nc_ssr0761	NA	NA	NA	0.182565	0.183994	NA	NA	0.892735	0.914355	0.00899635	0.00715462	1	-0.00101035	0
nc_slr1023	NA	NA	NA	0.182557	0.318386	0.103892	0.189168	0.919064	0.799499	0.00669149	0.0309414	0.983831	-0.096045	0.000679957
nc_slr0782	NA	NA	NA	0.182355	0.171219	0.0108577	0.0234433	0.919064	0.934933	0.00668407	0.00500298	0.983831	0.00787413	5.57454e-05
slr2118	slr2118	slr2118	unknown protein	0.182287	-0.177026	0.244627	0.203264	0.862463	0.290577	0.0117137	0.095017	0.641278	0.254073	0.0490243
slr1397	slr1397	slr1397	unknown protein	0.181959	0.295927	0.117273	0.099281	0.964769	0.497648	0.0028343	0.0896888	0.763012	-0.0805872	0.00946649
dnaN	slr0965	dnaN	DNA polymerase III beta subunit	0.181688	-0.420053	0.240366	0.456721	0.801021	0.201239	0.0175067	0.292477	0.641278	0.425495	0.0821008
ssr3341	ssr3341	hfq	Hfq homolog	0.181245	0.659841	0.214142	0.394498	0.919064	0.201239	0.00664338	0.459439	0.687084	-0.338419	0.0551589
nc_slr1443	NA	NA	NA	0.181058	-0.0128673	0.365828	0.182275	0.831373	0.386973	0.0145216	0.00530545	0.885829	0.137126	0.00721966
ssr5120	ssr5120	ssr5120	hypothetical protein	0.180685	0.172748	0.190169	0.0935146	0.770897	0.952507	0.020418	0.00365043	1	0.00561233	0
ssl2733	ssl2733	ssl2733	hypothetical protein	0.180068	0.180136	0.113192	0.131813	0.964769	0.917885	0.00280485	0.00670317	1	-4.84274e-05	0
sll0744	sll0744	sll0744	hypothetical protein	0.179665	0.0828354	0.235838	0.379598	1	0.972097	0	0.00101809	1	0.0684691	0
slr0765	slr0765	slr0765	hypothetical protein	0.179634	-1.16547	0.278507	0.942611	0.919064	0.53993	0.00658432	0.311954	0.763012	0.951135	0.111729
nc_slr0480-as	NA	NA	NA	0.179621	0.355321	NA	NA	0.945895	0.675623	0.0043391	0.0605097	1	-0.124239	0
slr7025	slr7025	slr7025	hypothetical protein	0.179236	0.0504771	0.114871	0.081422	0.919064	0.647663	0.00656974	0.00952256	0.861594	0.0910462	0.00589044
sll8012	sll8012	sll8012	hypothetical protein	0.179186	0.0267952	0.206369	0.0756694	1	0.576432	0	0.0064108	0.687084	0.107757	0.0175633
nc_slr0345-as	NA	NA	NA	0.178502	0.122184	0.24651	0.129931	1	0.972097	0	0.0015017	1	0.0398232	0
nc_sll1103	NA	NA	NA	0.178283	-0.399922	0.831915	0.794119	0.964769	0.86717	0.00277704	0.0247535	1	0.408852	0
ziaA	sll1076	pacL	cation-transporting ATPase PacL	0.178271	0.126017	0.166141	0.1058	0.919064	0.799499	0.00653438	0.0122466	1	0.0369494	0
nc_slr0556-as	NA	NA	NA	0.17817	0.183815	0.237516	0.0204142	0.945895	0.914355	0.00430407	0.00714766	1	-0.00399117	0
nc_slr1073-as	NA	NA	NA	0.178147	0.124031	0.0292679	0.0263258	0.919064	0.972097	0.00652984	0.0015244	0.885829	0.0382663	0.00201472
nc_slr0366-as	NA	NA	NA	0.177963	0.471587	0.274575	0.40006	0.897874	0.773957	0.00832591	0.0524798	0.885829	-0.207623	0.0109313
sll1169	sll1169	sll1169	hypothetical protein	0.177809	0.142471	0.138288	0.246754	0.831373	0.613832	0.014261	0.0301968	0.885829	0.0249874	0.00131558
ssr5020	ssr5020	ssr5020	hypothetical protein	0.17775	0.239367	0.210287	0.198812	0.831373	0.952507	0.0142563	0.00505822	1	-0.0435703	0
sll0284	sll0284	sll0284	hypothetical protein	0.177536	0.0608352	0.172956	0.319623	1	0.952507	0	0.00128555	1	0.08252	0
nc_sll0751	NA	NA	NA	0.177355	0.100843	0.245174	0.276333	0.891395	0.64116	0.00885532	0.0194661	1	0.0541021	0
nc_slr1277-as2	NA	NA	NA	0.177253	0.170577	0.102706	0.294863	0.945895	0.86717	0.0042819	0.010558	0.95963	0.00472071	8.44838e-05
slr0325	slr0325	slr0325	hypothetical protein	0.177181	-0.137579	0.529126	0.19867	0.945895	0.228419	0.00428017	0.0882249	0.861594	0.222569	0.0143996
sll1681	sll1681	sll1681	unknown protein	0.17705	0.0568284	0.279378	0.0725646	0.964769	0.613832	0.00275785	0.0120448	0.885829	0.0850098	0.00447576
slr1634	slr1634	slr1634	hypothetical protein	0.177036	0.0508163	0.919267	0.242381	0.892735	0.799499	0.00872388	0.00493843	1	0.0892505	0
ssr7079	ssr7079	ssr7079	hypothetical protein	0.176728	0.161633	0.163323	0.066599	0.964769	0.952507	0.00275283	0.00341556	1	0.0106743	0
fhuA3	slr1490	fhuA	ferrichrome-iron receptor	0.175727	0.307074	0.144149	0.116552	1	0.386973	0	0.126613	0.763012	-0.0928764	0.0109101
nc_sll1695-as	NA	NA	NA	0.175241	0.242926	0.26703	0.235567	0.854299	0.914355	0.0119847	0.0094462	1	-0.0478603	0
nc_slr0807-as2	NA	NA	NA	0.175104	0.340963	0.30159	0.341895	0.854299	0.86717	0.0119754	0.0211042	1	-0.11728	0
nc_slr0207	NA	NA	NA	0.17493	0.0412098	0.306877	0.219417	0.897874	0.678549	0.00818399	0.00694051	0.983831	0.0945545	0.000669405
nc_slr1507-as	NA	NA	NA	0.174925	0.275384	0.254369	0.185928	0.732413	0.972097	0.0236575	0.0033846	1	-0.0710352	0
sll0644	sll0644	sll0644	probable esterase	0.17486	0.292102	0.572284	0.14774	0.919064	0.678549	0.00640933	0.0491955	0.983831	-0.0829025	0.000586914
nc_slr2098	NA	NA	NA	0.174589	0.264617	0.30717	0.159499	1	0.891444	0	0.013206	1	-0.0636593	0
sll5128	sll5128	sll5128	hypothetical protein	0.174349	0.18629	0.312306	0.121398	0.945895	0.873633	0.00421175	0.0109298	1	-0.00844355	0
ssl0483	ssl0483	ssl0483	hypothetical protein	0.174298	-1.24156	1.56806	0.251673	0.919064	0.0451179	0.00638874	1.6707	0.885829	1.00116	0.0527109
ssl5103	ssl5103	ssl5103	hypothetical protein	0.173782	0.186495	0.0932416	0.0474468	0.942987	0.917885	0.00443043	0.00693978	1	-0.00898945	0
slr1305	slr1305	slr1305	two-component response regulator	0.173722	0.354734	0.431139	0.423435	0.892735	0.873633	0.00856058	0.0208126	1	-0.127995	0
slr0109	slr0109	slr0109	unknown protein	0.173455	0.116864	0.321255	0.0311617	0.964769	0.952507	0.00270184	0.00246952	0.983831	0.0400162	0.000283297
nc_slr0758-as	NA	NA	NA	0.173328	0.0171914	0.441481	0.202733	1	0.891444	0	0.000857956	1	0.110405	0
nc_slr1516-as	NA	NA	NA	0.172887	0.0286782	NA	NA	1	0.914355	0	0.00111515	1	0.101971	0
sll8018	sll8018	sll8018	hypothetical protein	0.172843	0.172788	0.222664	0.0779106	0.964769	0.972097	0.0026923	0.00212365	0.983831	3.86139e-05	2.73369e-07
slr2003	slr2003	slr2003	hypothetical protein	0.172617	0.122639	0.233926	0.224413	0.964769	0.873633	0.00268879	0.00719538	1	0.0353397	0
sll1663	sll1663	sll1663	phycocyanin alpha phycocyanobilin lyase related protein	0.172317	0.158496	0.694121	0.371853	0.770897	0.952507	0.0194724	0.00334927	1	0.00977295	0
slr0625	slr0625	slr0625	hypothetical protein	0.172262	0.217608	0.270791	0.0858001	0.919064	0.773957	0.0063141	0.0242162	0.95963	-0.032065	0.000573848
nc_sll1104-as	NA	NA	NA	0.172059	0.317843	0.0593656	0.243211	0.854299	0.86717	0.0117671	0.0196732	0.983831	-0.103085	0.000729796
vapC	ssl2923	vapC	similar to virulence-associated protein VapC	0.172054	0.458048	0.287855	0.255988	0.830824	0.737575	0.0138488	0.060551	0.885829	-0.202228	0.0106473
nc_slr1028-as7	NA	NA	NA	0.171799	0.268312	0.111845	0.130115	0.779283	0.678549	0.0186067	0.0451888	0.983831	-0.0682446	0.000483142
nc_ncl0310	NA	NA	NA	0.171576	0.0961006	0.254763	0.194998	0.964769	0.917885	0.00267257	0.00357606	1	0.053369	0
bfr2	sll1341	bfr	bacterioferritin	0.171487	0.300874	0.19304	0.127554	0.801021	0.53993	0.0165238	0.0805327	0.763012	-0.0914904	0.0107473
nc_sll1878-as	NA	NA	NA	0.171263	0.229389	0.136464	0.331028	0.831373	1	0.013736	0	1	-0.0411016	0
slr2012	slr2012	slr2012	hypothetical protein	0.17088	0.236369	0.158176	0.139174	0.892735	0.746353	0.00842054	0.0300321	0.885829	-0.0463075	0.00243808
sll1555	sll1555	hik42	two-component hybrid sensor and regulator	0.170009	-0.043875	0.0707244	0.273856	0.831373	0.746353	0.0136355	0.00557459	0.861594	0.151239	0.00978474
slr1924	slr1924	slr1924	D-alanyl-D-alanine carboxypeptidase; periplasmi c protein	0.169991	0.375837	0.495676	0.474839	0.665259	0.934933	0.0300899	0.0109818	0.983831	-0.145555	0.00103047
sll0614	sll0614	sll0614	unknown protein	0.169613	0.0522889	0.173767	0.236787	0.964769	0.773957	0.002642	0.00581888	0.983831	0.0829608	0.000587327
slr0337	slr0337	slr0337	hypothetical protein	0.169424	0.301377	0.412142	0.271693	0.919064	0.851069	0.00621008	0.021107	0.885829	-0.0933051	0.0049125
nc_slr0070	NA	NA	NA	0.169419	0.195083	0.166747	0.205529	0.831373	0.873633	0.0135881	0.0114457	1	-0.0181477	0
nc_ncr0310	NA	NA	NA	0.169161	0.305612	0.394675	0.29951	0.919064	0.972097	0.00620046	0.00375612	0.983831	-0.0964854	0.000683075
umuC	slr0790	umuC	similar to ultraviolet light resistance protein B	0.168529	0.227108	0.233251	0.161675	0.801021	0.934933	0.0162388	0.00663602	0.95963	-0.0414214	0.000741295
nc_slr1998-as	NA	NA	NA	0.168456	0.101627	0.138603	0.0228955	0.942987	0.917885	0.00429465	0.0037817	1	0.0472555	0
slr6097	slr6097	slr6097	type I site-specific deoxyribonuclease	0.16838	0.220974	0.364613	0.169214	1	0.773957	0	0.0245907	1	-0.0371894	0
sll0839	sll0839	sll0839	hypothetical protein	0.168257	-0.625639	0.332435	1.08293	0.801021	1	0.0162126	0	1	0.561369	0
ssl1046	ssl1046	ssl1046	hypothetical protein	0.168142	0.324942	0.291374	0.123888	0.862463	0.595266	0.0108047	0.0732058	0.885829	-0.110874	0.00583752
slr1902	slr1902	slr1902	putative transposase [ISY120a: 851653 - 852454]	0.167941	0.249828	0.169551	0.0104213	1	0.690125	0	0.0402403	0.983831	-0.0579029	0.000409928
nc_ncl0790	NA	NA	NA	0.167757	0.918215	NA	NA	1	0.336662	0	0.434137	1	-0.530654	0
sll1692	sll1692	sll1692	hypothetical protein	0.167635	0.157541	0.253545	0.284738	0.964769	0.891444	0.00261118	0.00786221	1	0.00713781	0
nc_slr1187-as	NA	NA	NA	0.16746	0.113594	0.198621	0.106819	0.942987	0.835084	0.00426924	0.00889098	0.983831	0.0380887	0.000269651
slr6057	slr6057	slr6057	hypothetical protein	0.16721	0.272772	0.209113	0.192266	0.964769	0.914355	0.00260457	0.0106068	0.95963	-0.0746437	0.00133585
sll0264	sll0264	sll0264	probable dioxygenase Rieske iron-sulfur compone nt	0.166988	0.330621	0.138836	0.238236	0.892735	0.721165	0.00822873	0.0469366	0.885829	-0.115706	0.00609191
sll1193	sll1193	sll1193	hypothetical protein	0.166739	0.192163	0.167944	0.180989	0.964769	0.952507	0.00259722	0.00406073	1	-0.0179781	0
sll1251	sll1251	sll1251	hypothetical protein	0.166688	0.0982731	0.145493	0.175963	0.801021	0.721165	0.0160614	0.0139514	0.983831	0.0483767	0.000342486
exbB	sll1404	exbB	biopolymer transport ExbB protein homolog	0.16663	0.310451	0.246282	0.163698	0.770897	0.799499	0.0188297	0.0301703	0.861594	-0.101697	0.00657953
sll0474	sll0474	hik28	two-component hybrid sensor and regulator	0.166558	0.156238	0.358747	0.16308	0.945895	0.972097	0.00402356	0.00192024	1	0.00729746	0
nc_sll0107-as2	NA	NA	NA	0.166243	0.138967	NA	NA	1	1	0	0	1	0.0192868	0
nc_slr0042-as3	NA	NA	NA	0.166225	0.126453	0.431379	0.152686	1	0.799499	0	0.0122889	1	0.0281236	0
nc_slr0442-as	NA	NA	NA	0.166098	0.149017	0.0185924	0.00097842	0.964769	1	0.00258724	0	0.885829	0.0120782	0.000635918
nc_slr1942	NA	NA	NA	0.166074	0.590725	NA	NA	1	0.415491	0	0.225325	1	-0.300273	0
slr7102	slr7102	slr7102	hypothetical protein	0.165665	0.310397	0.258667	0.22105	0.732413	0.952507	0.0224051	0.00655919	0.95963	-0.102341	0.00183154
nc_sll1594-as	NA	NA	NA	0.165664	0.273219	0.132433	0.0801771	0.919064	0.497648	0.00607226	0.0828065	0.641278	-0.0760528	0.0146746
slr0402	slr0402	slr0402	hypothetical protein	0.165115	0.355728	0.140475	0.373227	0.919064	0.873633	0.00605217	0.0208709	1	-0.134783	0
nc_slr1584	NA	NA	NA	0.165111	0.278386	0.503466	0.370121	0.945895	0.773957	0.0039886	0.0309797	0.983831	-0.080097	0.000567052
nc_slr0231-as	NA	NA	NA	0.164941	0.202967	0.123575	0.0723514	0.964769	0.905655	0.00256922	0.00873508	0.983831	-0.0268884	0.000190358
nc_slr2076-as	NA	NA	NA	0.164834	0.214299	0.195984	0.142221	0.919064	0.891444	0.00604185	0.0106948	1	-0.0349772	0
sll0163	sll0163	sll0163	WD-repeat protein	0.164795	0.285694	0.51868	0.255595	0.862463	0.873633	0.0105896	0.016762	1	-0.0854888	0
chlB	slr0772	chlB	light-independent protochlorophyllide reductase subunit ChlB	0.164302	0.450448	0.229064	0.252393	0.964769	0.386973	0.00255927	0.185728	0.687084	-0.202336	0.0329787
slr1762	slr1762	slr1762	hypothetical protein	0.164277	0.0848333	0.425827	0.160131	0.964769	0.799499	0.00255888	0.00824427	1	0.0561754	0
nc_sll1040	NA	NA	NA	0.164052	0.416345	0.270395	0.185334	0.919064	0.386973	0.00601318	0.171667	0.687084	-0.178398	0.0290772
nc_slr0370-as	NA	NA	NA	0.163962	0.0782149	0.279067	0.23807	0.964769	0.830848	0.00255397	0.00629463	0.983831	0.0606324	0.000429251
lim17	sll0626	lim17	putative neutral invertase	0.16351	-0.0201223	0.426345	0.254034	0.801021	0.497648	0.0157551	0.00609864	0.763012	0.129848	0.0152531
sll0447	sll0447	sll0447	unknown protein	0.163508	0.262927	0.0858933	0.17354	0.964769	0.891444	0.0025469	0.0131216	1	-0.0703003	0
sll1693	sll1693	sll1693	hypothetical protein	0.163001	0.0719878	0.18532	0.309413	0.892735	0.851069	0.00803231	0.00504169	0.983831	0.0643563	0.000455615
sll0265	sll0265	sll0265	unknown protein	0.162867	0.113349	0.626181	0.21951	1	0.891444	0	0.00565679	0.983831	0.0350148	0.00024789
ssl2069	ssl2069	ssl2069	hypothetical protein	0.162328	0.0834532	0.120835	0.187093	0.964769	0.851069	0.00252851	0.00584467	0.983831	0.0557727	0.000394846
ssl0511	ssl0511	ssl0511	hypothetical protein	0.162072	0.033031	0.163023	0.153381	0.964769	0.737575	0.00252454	0.0043665	0.983831	0.091246	0.000645982
nc_sll0614	NA	NA	NA	0.16203	-0.293471	0.256283	0.329189	0.942987	0.497648	0.00413082	0.0889446	0.885829	0.322088	0.0169579
slr7071	slr7071	slr7071	Cas1; part of CRISPR2 adaptation module	0.162007	0.161579	0.189388	0.0817952	0.964769	0.891444	0.00252352	0.00806374	1	0.000302907	0
nblA2	ssl0452	nblA1	phycobilisome degradation protein NblA	0.161537	0.162815	0.151882	0.163129	0.919064	0.891444	0.00592099	0.00812546	1	-0.000904123	0
nc_sll0587-as	NA	NA	NA	0.161474	0.105452	NA	NA	1	0.952507	0	0.00222836	1	0.039614	0
nc_sll0080-as	NA	NA	NA	0.161287	0.259335	0.16458	0.0989147	1	0.576432	0	0.0620465	0.687084	-0.0693307	0.0113002
nc_sll1206	NA	NA	NA	0.161285	0.217627	NA	NA	1	0.867932	0	0.0133872	1	-0.0398398	0
moxR	slr0835	moxR	MoxR protein homolog	0.161224	0.138691	0.452184	0.120601	1	0.934933	0	0.0040525	1	0.0159336	0
nc_slr0586	NA	NA	NA	0.161215	-0.328199	0.159077	0.582182	0.831373	0.690125	0.0129301	0.0528638	0.983831	0.346068	0.00245001
sll0727	sll0727	sll0727	hypothetical protein	0.160818	-0.367645	0.651783	0.79615	0.862463	0.934933	0.0103341	0.0107425	0.983831	0.37368	0.00264549
sll1543	sll1543	sll1543	hypothetical protein	0.160742	0.016411	0.317623	0.153324	0.945895	0.461057	0.00388305	0.00551812	0.983831	0.102057	0.000722523
slr0587	slr0587	slr0587	unknown protein	0.160622	0.145597	0.363711	0.288809	0.732413	0.972097	0.0217232	0.00178946	1	0.0106241	0
sll1905	sll1905	hik19	two-component hybrid sensor and regulator	0.16059	0.0847432	0.202871	0.137324	0.945895	0.799499	0.00387937	0.00823552	0.983831	0.0536316	0.000379688
slr0852	slr0852	slr0852	hypothetical protein	0.160575	-0.0506022	0.316948	0.109423	0.594325	0.386973	0.036286	0.0208643	1	0.149324	0
nc_slr0042-as2	NA	NA	NA	0.160134	0.142248	NA	NA	1	1	0	0	1	0.0126476	0
def	slr1549	def	polypeptide deformylase	0.159892	-1.28694	0.518275	1.23106	0.964769	0.678549	0.00249058	0.216745	0.95963	1.02306	0.0183092
nc_slr1198-as	NA	NA	NA	0.159294	0.176105	NA	NA	1	0.952507	0	0.00372139	1	-0.0118871	0
sll1573	sll1573	sll1573	hypothetical protein	0.159126	0.154441	0.766292	0.0810777	0.862463	0.914355	0.0102254	0.00600546	1	0.0033128	0
nc_slr0665-as	NA	NA	NA	0.158998	0.265301	0.215248	0.254802	0.919064	0.830848	0.00582794	0.0213511	0.983831	-0.0751678	0.000532155
slr1773	slr1773	slr1773	unknown protein	0.158942	0.136195	0.199996	0.306575	0.919064	0.873633	0.00582589	0.00799068	1	0.0160849	0
nc_slr0474-as	NA	NA	NA	0.158772	0.318315	0.0326748	0.175533	0.942987	0.799499	0.00404775	0.0309345	0.885829	-0.112814	0.00593966
nc_slr1246-as	NA	NA	NA	0.158717	0.256879	0.261468	0.206312	0.945895	0.830848	0.00383413	0.0206733	1	-0.0694112	0
nc_slr1176-as	NA	NA	NA	0.158391	0.246118	0.19344	0.191515	0.945895	0.972097	0.00382624	0.00302491	1	-0.0620329	0
slr1425	slr1425	slr1425	hypothetical protein	0.157825	0.189524	0.717809	0.295809	0.69841	0.851069	0.0246033	0.0132734	1	-0.0224146	0
slr1327	slr1327	slr1327	hypothetical protein	0.157229	-0.342685	0.0338997	0.217425	0.919064	0.348664	0.00576308	0.15681	0.885829	0.353492	0.0186113
nc_slr0654-as	NA	NA	NA	0.157195	0.157051	0.306937	0.133173	0.964769	0.972097	0.00244857	0.00193023	0.983831	0.000101831	7.2092e-07
sll5006	sll5006	sll5006	hypothetical protein	0.156843	0.177854	0.225537	0.136444	0.732413	1	0.021212	0	0.983831	-0.0148573	0.000105183
nc_sll0145-as	NA	NA	NA	0.156483	0.18177	0.080773	0.133173	0.942987	0.917885	0.00398941	0.00676394	1	-0.0178804	0
ssr1513	ssr1513	ssr1513	hypothetical protein	0.156435	0.150578	0.147017	0.16903	0.897874	0.917885	0.00731873	0.00560326	1	0.00414138	0
slr0456	slr0456	slr0456	unknown protein	0.155964	0.10057	0.306484	0.100145	0.892735	0.873633	0.00768555	0.00590052	1	0.0391701	0
sll8006	sll8006	sll8006	type I restriction-modification system S subunit	0.155926	0.269945	0.263831	0.215382	0.770897	0.914355	0.0176202	0.0104969	1	-0.0806238	0
phbC	slr1830	phaC	poly(3-hydroxyalkanoate) synthase	0.155667	-0.0592724	0.20582	0.162404	0.964769	0.42452	0.00242477	0.0220554	0.763012	0.151985	0.0178535
nc_slr1442	NA	NA	NA	0.155522	-0.0822456	NA	NA	1	0.675623	0	0.0140061	1	0.168127	0
ssl1507	ssl1507	ssl1507	putative transposase [ISY508a: 1710788 - 171175 3]	0.155286	0.016364	0.610152	0.331908	1	0.873633	0	0.000960091	1	0.0982324	0
nc_sll1930-as	NA	NA	NA	0.155261	0.245962	NA	NA	1	0.799499	0	0.0239031	1	-0.0641357	0
nc_sll0873-as	NA	NA	NA	0.155191	0.256118	NA	NA	1	0.799499	0	0.0248901	1	-0.0713661	0
slr5024	slr5024	slr5024	hypothetical protein	0.154643	0.317217	0.198033	0.325263	0.854299	0.721165	0.010576	0.0450338	1	-0.114957	0
sll0783	sll0783	sll0783	unknown protein	0.154626	0.309812	0.149823	0.0989705	0.964769	0.32501	0.00240855	0.151221	0.641278	-0.109733	0.0211734
nc_slr1270-as	NA	NA	NA	0.154552	0.15855	NA	NA	1	1	0	0	1	-0.00282706	0
nc_slr1648	NA	NA	NA	0.154527	0.0622279	0.155455	0.228018	0.919064	0.934933	0.00566404	0.00181828	0.983831	0.0652651	0.000462049
eda	sll0107	eda	KHG/KDPG aldolase	0.154155	-0.508524	0.473884	0.473836	0.919064	0.647663	0.00565043	0.0959337	0.885829	0.468585	0.0246709
slr6047	slr6047	slr6047	hypothetical protein	0.154087	0.198299	0.257459	0.0652657	0.919064	0.830848	0.00564792	0.0159588	1	-0.0312626	0
nc_slr1322-as2	NA	NA	NA	0.153511	0.0907557	0.0530858	0.0732014	0.945895	0.914355	0.00370837	0.00352905	0.687084	0.0443748	0.00723265
sll1040	sll1040	sll1040	unknown protein	0.152763	0.170057	0.550543	0.223483	0.964769	0.972097	0.00237954	0.00209008	1	-0.0122282	0
sll1515	sll1515	gifB	glutamine synthetase inactivating factor IF17	0.152742	0.278117	0.321892	0.177404	0.594325	0.773957	0.0345162	0.0309498	0.885829	-0.0886532	0.00466758
ssl0769	ssl0769	ssl0769	putative transposase	0.152601	0.245369	NA	NA	1	0.799499	0	0.0238455	1	-0.0655969	0
ycf33	ssl1417	ycf33	hypothetical protein YCF33	0.152355	-0.558306	0.560839	0.519163	0.632601	0.201239	0.0302989	0.388741	0.687084	0.502513	0.0819047
nc_sll1150	NA	NA	NA	0.152323	0.493207	0.0660901	0.383458	0.87572	0.690125	0.00877908	0.0794419	1	-0.241042	0
fabG2	slr1994	phaB	PHA-specific acetoacetyl-CoA reductase	0.15224	0.13295	0.266227	0.1703	0.831373	0.914355	0.0122103	0.00516977	1	0.01364	0
nc_ssl2717-as	NA	NA	NA	0.152114	0.0121633	0.17333	0.130937	0.964769	0.799499	0.00236942	0.00118206	0.983831	0.0989602	0.000700595
nc_slr1828	NA	NA	NA	0.15199	-0.229632	0.160128	0.500334	0.964769	0.891444	0.00236749	0.01146	0.983831	0.269848	0.0019104
slr0360	slr0360	slr0360	hypothetical protein	0.15195	0.00444505	0.398511	0.853344	0.770897	0.851069	0.0171709	0.000311311	1	0.104302	0
sll5083	sll5083	sll5083	hypothetical protein	0.151856	0.178736	0.0558733	0.0363184	0.892735	0.891444	0.00748309	0.00891999	0.95963	-0.0190071	0.000340158
cyp2	slr0574	cyp	cytochrome P450	0.151733	-1.67082	0.90264	1.77512	0.594325	0.891444	0.034288	0.0833837	0.983831	1.28874	0.0091237
nc_slr1214-as2	NA	NA	NA	0.151254	0.247899	NA	NA	1	0.799499	0	0.0240913	1	-0.0683377	0
nc_ncr0400	NA	NA	NA	0.151042	-0.528375	0.496894	0.456224	0.964769	0.348664	0.00235273	0.241781	0.983831	0.480421	0.00340117
nc_ncr0040	NA	NA	NA	0.150797	0.259624	NA	NA	1	0.799499	0	0.0252308	1	-0.0769522	0
pfkA2	sll0745	pfkA2	phosphofructokinase	0.150676	0.295461	0.371617	0.191831	0.945895	0.851069	0.00363989	0.0206927	1	-0.102378	0
ssr2962	ssr2962	ssr2962	hypothetical protein	0.148847	0.0904689	0.156883	0.106074	0.891395	0.721165	0.0074319	0.0128434	0.983831	0.0412794	0.00029224
ssl7074	ssl7074	ssl7074	hypothetical protein; maybe part of CRISPR2 system	0.148263	0.272596	0.191693	0.170467	0.919064	0.721165	0.00543445	0.0386991	1	-0.0879164	0
sll0742	sll0742	sll0742	hypothetical protein	0.14716	0.272	0.0845464	0.231244	0.964769	0.799499	0.00229225	0.0264335	0.885829	-0.0882753	0.00464768
slr0304	slr0304	slr0304	hypothetical protein	0.147131	0.382189	0.118615	0.198105	0.892735	0.42452	0.00725024	0.142213	0.641278	-0.166211	0.032071
slr8026	slr8026	slr8026	MarR family transcriptional regulatory protein	0.146877	0.0821254	0.123748	0.140302	0.919064	0.773957	0.00538366	0.00913919	1	0.0457866	0
nc_sll1123-as	NA	NA	NA	0.146723	0.362182	0.426466	0.191923	0.964769	0.647663	0.00228545	0.0683261	0.983831	-0.152352	0.00107859
slr1182	slr1182	slr1182	hypothetical protein	0.146609	0.178977	0.233248	0.159929	0.862463	1	0.00942101	0	1	-0.0228878	0
sll0630	sll0630	sll0630	unknown protein	0.146479	0.126665	1.23276	0.800858	0.594325	0.914355	0.0331007	0.00492539	0.95963	0.0140102	0.000250733
nc_slr0557-as	NA	NA	NA	0.145956	0.168652	0.306001	0.165735	0.891395	0.952507	0.00728755	0.0035639	0.983831	-0.0160488	0.000113619
slr1222	slr1222	slr1222	unknown protein	0.14569	0.17332	0.0729908	0.0983007	0.892735	0.914355	0.00717926	0.00673958	1	-0.0195372	0
nc_sll1929	NA	NA	NA	0.145686	-0.03772	NA	NA	1	0.675623	0	0.00642356	1	0.129688	0
sll1286	sll1286	sll1286	transcriptional regulator	0.145638	-0.067671	0.465118	0.327624	0.770897	0.386973	0.0164576	0.0279021	0.763012	0.150832	0.0177181
nc_slr1616	NA	NA	NA	0.14527	0.0787738	NA	NA	1	0.952507	0	0.00166462	1	0.0470202	0
nc_sll1543-as	NA	NA	NA	0.145013	0.349594	0.428659	0.289471	0.919064	0.799499	0.00531533	0.0339742	0.983831	-0.14466	0.00102413
nc_sll0498-as	NA	NA	NA	0.145013	-0.0125171	0.592469	0.11295	0.831373	0.290577	0.0116306	0.00671842	0.763012	0.11139	0.0130849
nc_slr0092-as	NA	NA	NA	0.14464	-0.0408472	0.0539814	0.178041	0.964769	0.690125	0.002253	0.00657934	0.885829	0.131159	0.00690552
sll0925	sll0925	sll0925	hypothetical protein	0.144638	0.217018	0.107854	0.187627	0.892735	0.952507	0.0071274	0.00458593	0.983831	-0.0511801	0.000362333
slr1468	slr1468	slr1468	hypothetical protein	0.144603	-0.340816	0.417355	0.503155	0.560292	0.799499	0.0363801	0.0331212	0.95963	0.343243	0.00614282
nc_ssl0601-as	NA	NA	NA	0.144268	0.0319932	NA	NA	1	0.914355	0	0.00124406	1	0.0793903	0
sll0815	sll0815	sll0815	unknown protein	0.144262	0.256142	0.218687	0.122283	0.964769	0.773957	0.00224712	0.0285044	0.885829	-0.0791112	0.0041652
csgA	sll1704	csgA	probable short chain dehydrogenase	0.144039	0.0022003	0.156152	0.11516	0.892735	0.42452	0.00709789	0.000818738	0.763012	0.100295	0.0117816
sll6060	sll6060	sll6060	hypothetical protein	0.144014	0.109027	0.119427	0.141117	0.892735	0.746353	0.00709665	0.0138525	1	0.0247395	0
sll1620	sll1620	sll1620	hypothetical protein	0.143822	0.175295	0.159273	0.220104	0.69841	0.799499	0.0224204	0.0170355	1	-0.0222549	0
slr1694	slr1694	slr1694; pixD	expression activator appA homolog	0.143738	0.424564	0.124972	0.338584	0.801021	0.613832	0.01385	0.0899866	0.95963	-0.198574	0.00355376
ssl1378	ssl1378	ssl1378	hypothetical protein	0.143576	0.197177	0.350779	0.179031	0.945895	0.773957	0.00346837	0.0219425	1	-0.0379017	0
nc_sll1470-as	NA	NA	NA	0.143496	0.067889	0.331569	0.20629	0.919064	0.678549	0.00525972	0.0114338	1	0.0534622	0
nc_sll1874-as	NA	NA	NA	0.14339	0.174817	0.18993	0.253416	0.831373	0.873633	0.0115005	0.0102567	1	-0.0222223	0
slr5102	slr5102	slr5102	hypothetical protein	0.14326	0.178637	0.274352	0.195373	0.892735	0.972097	0.00705948	0.00219553	1	-0.0250155	0
slr5010	slr5010	slr5010	hypothetical protein	0.142707	0.0887657	0.228992	0.20866	0.964769	0.934933	0.00222289	0.00259371	1	0.0381423	0
sll1447	sll1447	sll1447	hypothetical protein	0.142287	0.329039	0.176319	0.29906	0.919064	0.830848	0.00521539	0.0264806	0.95963	-0.132054	0.00236329
slr0626	slr0626	slr0626	probable glycosyltransferase	0.142233	0.215892	0.412461	0.107517	0.665259	0.678549	0.0251766	0.0363603	0.95963	-0.0520843	0.000932121
nc_slr1344-as	NA	NA	NA	0.141879	0.230311	0.0610815	0.194199	1	1	0	0	1	-0.0625312	0
nc_sll1851-as	NA	NA	NA	0.141831	0.213766	0.375818	0.124631	0.830824	0.799499	0.0114161	0.0207742	1	-0.0508661	0
slr6096	slr6096	slr6096	hypothetical protein	0.141788	0.0379643	0.318145	0.233935	0.892735	0.830848	0.00698698	0.00305532	0.983831	0.0734147	0.000519744
sll0423	sll0423	sll0423	hypothetical protein	0.141762	-2.6524	1.76052	1.7785	0.346721	0.228419	0.0652134	1.7009	0.641278	1.97577	0.381232
slr0727	slr0727	slr0727	unknown protein	0.141374	0.151279	0.0843996	0.259925	0.891395	0.972097	0.0070588	0.00185929	1	-0.00700351	0
tar	sll0042	pixJ2; pisJ2	methyl-accepting chemotaxis protein for positiv e phototaxis	0.141233	0.220628	0.226089	0.218139	0.831373	0.934933	0.0113274	0.00644669	0.983831	-0.0561414	0.000397457
nc_slr1612-as	NA	NA	NA	0.140728	0.290144	NA	NA	1	0.746353	0	0.0368645	1	-0.105653	0
nc_slr1325-as	NA	NA	NA	0.140651	-0.0220535	0.102487	0.148247	0.919064	0.64116	0.00515545	0.00425707	0.983831	0.11505	0.000814502
sll1222	sll1222	sll1222	hypothetical protein	0.140582	0.179898	0.276327	0.20171	0.892735	0.972097	0.00692752	0.00221103	1	-0.0278009	0
slr1436	slr1436	slr1436	unknown protein	0.140209	0.486085	0.26014	0.285609	0.801021	0.290577	0.01351	0.260901	0.861594	-0.244571	0.0158231
nc_sll0329	NA	NA	NA	0.139936	0.179826	0.0906207	0.214271	0.919064	0.934933	0.00512925	0.00525446	1	-0.0282063	0
sll1392	sll1392	sll1392	transcriptional regulator	0.139585	-0.145865	0.0651961	0.0954278	0.919064	0.135288	0.00511639	0.126719	0.221295	0.201844	0.132214
fmu/fmv	slr0679	fmu/fmv	sun protein	0.139463	0.331819	0.445173	0.304524	0.919064	0.721165	0.00511189	0.0471068	0.983831	-0.136016	0.000962937
nc_sll1023-as	NA	NA	NA	0.139144	0.130692	NA	NA	1	1	0	0	1	0.00597683	0
nc_sll1888-as2	NA	NA	NA	0.139014	0.103988	NA	NA	1	0.952507	0	0.00219744	1	0.0247667	0
slr0914	slr0914	slr0914	unknown protein	0.139014	-1.11582	0.859312	0.37791	0.41871	0.0270682	0.0525592	1.7491	0.391492	0.887304	0.361379
cmpR	sll0030	cmpR	cmp operon transcriptional regulator; LysR fami ly protein	0.136786	-0.135851	0.326204	0.463138	0.862463	0.952507	0.00878976	0.00287075	1	0.192783	0
slr6100	slr6100	slr6100	hypothetical protein	0.136715	0.141311	0.124132	0.142456	0.732413	0.873633	0.0184898	0.00829087	1	-0.00325028	0
nc_sll1879-as	NA	NA	NA	0.136689	0.160485	NA	NA	1	1	0	0	1	-0.0168264	0
nc_slr2089-as4	NA	NA	NA	0.136454	0.0726958	1.04463	0.444256	0.945895	0.773957	0.00329632	0.00808983	0.983831	0.0450837	0.000319173
sll0736	sll0736	sll0736	hypothetical protein	0.135985	0.28116	0.160837	0.0662113	0.862463	0.42452	0.00873834	0.10462	0.763012	-0.102654	0.0120587
nc_sll1697	NA	NA	NA	0.135941	0.188034	NA	NA	1	0.914355	0	0.00731173	1	-0.0368353	0
sll0672	sll0672	pacL	cation-transporting p-type ATPase PacL	0.135109	0.31517	0.250702	0.337608	0.945895	0.799499	0.00326384	0.0306289	0.983831	-0.127322	0.000901386
slr1095	slr1095	slr1095	hypothetical protein	0.135079	0.316855	0.180712	0.238301	0.919064	0.746353	0.0049512	0.0402583	0.861594	-0.128535	0.00831584
ssl2920	ssl2920	ssl2920	hypothetical protein	0.134857	-0.0791774	NA	NA	1	0.675623	0	0.0134836	1	0.151345	0
slr0573	slr0573	slr0573	unknown protein	0.134678	0.271932	0.247333	0.167454	0.964769	0.873633	0.00209782	0.0159545	1	-0.0970537	0
nc_ssr2711-as	NA	NA	NA	0.134628	0.221867	0.15476	0.063049	0.779283	0.799499	0.0145808	0.0215615	0.885829	-0.0616878	0.00324785
sll1675	sll1675	sll1675	hypothetical protein	0.134397	0.081307	0.20297	0.226391	0.560292	0.851069	0.0338125	0.00569436	0.983831	0.0375406	0.000265771
slr1203	slr1203	slr1203	hypothetical protein	0.134106	0.193612	0.167485	0.222639	0.892735	0.952507	0.00660842	0.00409133	1	-0.0420769	0
slr0445	slr0445	slr0445	hypothetical protein	0.134035	0.189544	0.15901	0.17419	0.919064	0.934933	0.00491295	0.00553841	0.983831	-0.0392504	0.000277876
slr1644	slr1644	slr1644	hypothetical protein	0.133604	0.242606	0.20886	0.202001	0.732413	0.891444	0.0180691	0.0121075	0.983831	-0.0770765	0.000545668
nc_sll1459-as	NA	NA	NA	0.133157	0.286043	NA	NA	1	0.746353	0	0.0363435	1	-0.108107	0
sll0283	sll0283	sll0283	hypothetical protein	0.133135	0.00284875	0.229546	0.191163	0.632601	0.891444	0.0264765	0.00014217	1	0.092126	0
sll1687	sll1687	hik17	unknown protein	0.133026	0.166207	0.225951	0.152539	0.831373	1	0.0106692	0	0.95963	-0.0234623	0.000419891
int	slr0819	int	apolipoprotein N-acyltransferase	0.132896	0.204514	0.3687	0.137671	0.945895	0.799499	0.00321037	0.0198751	1	-0.0506417	0
nc_ncr1710	NA	NA	NA	0.132517	0.0325149	0.0706103	0.154586	0.964769	0.799499	0.00206416	0.00315986	0.983831	0.0707121	0.000500611
sll5050	sll5050	sll5050	hypothetical protein	0.132214	0.377889	0.176287	0.233043	0.892735	0.678549	0.00651519	0.0636438	0.763012	-0.173719	0.0204065
slr6095	slr6095	slr6095	hypothetical protein	0.131856	0.0533881	0.106129	0.197869	0.964769	0.799499	0.00205387	0.00518837	0.95963	0.0554854	0.000992989
ssr3571	ssr3571	ssr3571	hypothetical protein	0.131722	0.392169	0.28609	0.264881	1	0.576432	0	0.0938273	0.983831	-0.184164	0.0013038
ycf10	sll1685	pxcA; cotA; ycf10	protein involved in light-induced Na+-dependent proton extrusion	0.131718	0.19348	0.335228	0.267452	0.964769	0.891444	0.00205171	0.00965579	1	-0.0436725	0
nc_slr0788-as	NA	NA	NA	0.131381	0.189964	0.345644	0.0476357	1	0.917885	0	0.00706885	1	-0.0414242	0
sll5086	sll5086	sll5086	GntR family transcriptional regulatory protein	0.131216	0.145663	0.194113	0.18166	0.964769	0.914355	0.0020439	0.00566413	1	-0.0102155	0
slr1209	slr1209	slr1209	hypothetical protein	0.131191	0.123591	0.231596	0.145806	0.945895	0.934933	0.00316919	0.00361128	1	0.00537432	0
slr1885	slr1885	slr1885	hypothetical protein	0.130936	0.128249	0.302886	0.0936098	0.945895	0.914355	0.00316302	0.00498697	1	0.00190008	0
merR2	sll0784	merR	nitrilase	0.130815	0.25246	0.231087	0.0370886	0.964769	0.461057	0.00203765	0.0848884	0.983831	-0.0860159	0.000608955
slr7012	slr7012	slr7012	Cas7/Csc2; parf of CRISPR1 effector complex	0.1308	0.236176	0.108469	0.135118	0.945895	0.851069	0.00315973	0.0165406	0.885829	-0.0745119	0.00392304
ssr5121	ssr5121	ssr5121	hypothetical protein	0.130117	0.491939	NA	NA	1	0.582034	0	0.115631	1	-0.255846	0
sll0687	sll0687	sigI	RNA polymerase ECF-type (group 3) sigma factor	0.129662	0.307324	0.630696	0.192316	0.69841	0.576432	0.020213	0.0735279	1	-0.125626	0
nc_sll0842-as	NA	NA	NA	0.129616	-0.172927	NA	NA	1	0.582034	0	0.0406468	1	0.21393	0
ssl0467	ssl0467	ssl0467	unknown protein	0.129559	0.357214	0.080967	0.269744	0.945895	0.678549	0.00312976	0.0601616	0.983831	-0.160976	0.00113964
katG	sll1987	cpx; katG	catalase peroxidase	0.129199	0.130393	0.439505	0.225579	0.831373	0.934933	0.0103623	0.00381004	1	-0.000844217	0
hliA2	ssl2542	hliA; scpC	high light-inducible polypeptide HliA; CAB/ELIP /HLIP superfamily	0.12917	0.0318703	0.239481	0.13588	0.891395	0.678549	0.00644944	0.00536756	1	0.0688013	0
nc_slr1790-as	NA	NA	NA	0.128562	0.148	NA	NA	1	1	0	0	1	-0.0137449	0
mom72	sll1667	mom72	periplasmic protein; similar to mitochondrial o uter membrane 72K protein	0.128235	-0.103031	0.585055	1.0961	0.945895	0.972097	0.00309777	0.00126631	1	0.16353	0
nc_slr0535-as	NA	NA	NA	0.128003	-0.646041	0.358433	0.72101	0.964769	0.721165	0.00199386	0.0917154	0.885829	0.547332	0.028817
sll1664	sll1664	sll1664	probable glycosyl transferase	0.127664	-1.18652	0.423779	0.973389	0.964769	0.25913	0.00198857	0.695875	0.95963	0.929271	0.0166306
slr1340	slr1340	slr1340	unknown protein	0.127005	0.362618	0.219642	0.283717	0.945895	0.799499	0.00306807	0.03524	1	-0.166604	0
nc_slr1028-as8	NA	NA	NA	0.126935	0.0756031	0.730169	0.177051	0.862463	0.799499	0.00815678	0.00734726	0.983831	0.0362973	0.000256969
hliA	ssr1789	hliD; scpE	CAB/ELIP/HLIP-related protein HliD	0.12678	0.207516	0.48081	0.102429	0.801021	0.830848	0.012216	0.0167006	0.861594	-0.0570887	0.00369348
phoH	slr2047	phoH	PhoH like protein	0.126703	-1.57758	0.311506	1.04639	0.831373	0.32501	0.0101621	0.770024	0.763012	1.20511	0.141563
nc_ncr0820	NA	NA	NA	0.126686	0.204662	0.101208	0.0484858	0.945895	0.799499	0.00306037	0.0198895	0.763012	-0.055137	0.00647688
sll1920	sll1920	pacS	copper-transporting P-type ATPase PacS	0.126364	-1.48591	0.186875	1.26932	0.964769	0.678549	0.00196833	0.250256	0.95963	1.14005	0.0204028
psaJ	sml0008	psaJ	photosystem I subunit IX	0.125626	-0.374961	NA	NA	1	0.582034	0	0.0881353	1	0.353969	0
slr0667	slr0667	slr0667	unknown protein	0.125202	0.0945581	0.275901	0.174494	0.964769	0.678549	0.00195022	0.0159254	0.95963	0.0216684	0.000387786
nc_ncl0800	NA	NA	NA	0.125125	0.431875	0.38353	0.290784	0.919064	0.690125	0.00458633	0.0695629	0.983831	-0.216905	0.00153559
nc_sll0142-as	NA	NA	NA	0.124926	0.0959243	0.153909	0.331351	0.87572	0.905655	0.00720005	0.0041283	1	0.0205071	0
slr0328	slr0328	slr0328	low molecular weight phosphotyrosine protein ph osphatase	0.124331	0.113244	0.452484	0.490327	0.892735	0.934933	0.00612671	0.00330896	1	0.00783924	0
slr0001	slr0001	slr0001	hypothetical protein	0.124037	0.0182151	0.0982031	0.206315	0.892735	0.678549	0.00611226	0.00306778	0.95963	0.0748276	0.00133914
slr0788	slr0788	slr0788	similar to pre-B cell enhancing factor	0.123935	0.00752771	0.212452	0.123598	0.770897	0.613832	0.014005	0.0015955	0.983831	0.0823121	0.000582734
nc_ncl1720	NA	NA	NA	0.123922	0.245627	NA	NA	1	0.799499	0	0.0238705	1	-0.0860585	0
sll0800	sll0800	sll0800	hypothetical protein	0.123768	0.127029	0.86042	0.253198	0.732413	0.86717	0.0167389	0.00786258	1	-0.00230592	0
slr6090	slr6090	slr6090	hypothetical protein	0.123593	0.0884806	0.371322	0.369094	0.964769	0.914355	0.00192517	0.00344058	1	0.0248285	0
nc_slr1148-as	NA	NA	NA	0.123067	0.264913	0.207835	0.201215	0.770897	0.873633	0.013907	0.0155427	0.983831	-0.1003	0.000710083
slr1094	slr1094	slr1094	hypothetical protein	0.12273	-0.941293	0.15045	1.09473	0.945895	1	0.00296479	0	1	0.752378	0
nc_slr0981-as2	NA	NA	NA	0.122278	0.0237277	NA	NA	0.945895	0.799499	0.00295388	0.00230591	1	0.0696857	0
nc_sll0683	NA	NA	NA	0.121699	0.157727	NA	NA	0.945895	1	0.00293989	0	1	-0.025475	0
nc_ncr1070	NA	NA	NA	0.120668	0.383095	0.188411	0.118575	0.897874	0.450721	0.00564536	0.132586	0.763012	-0.185564	0.021798
nc_slr0662-as2	NA	NA	NA	0.119714	0.267843	0.10381	0.177423	0.594325	0.914355	0.0270525	0.0104151	0.983831	-0.104743	0.000741537
sll7055	sll7055	sll7055	hypothetical protein	0.119628	0.162886	0.201184	0.262619	0.862463	0.972097	0.00768725	0.00200195	1	-0.0305878	0
nc_ncl0440	NA	NA	NA	0.119618	-0.0368984	NA	NA	0.945895	0.675623	0.00288961	0.00628365	1	0.110674	0
sll2008	sll2008	sll2008	processing protease	0.119373	0.0651604	0.22403	0.0766456	0.665259	0.613832	0.0211302	0.0138108	0.983831	0.0383342	0.000271389
sll0638	sll0638	sll0638	periplasmic protein; function unknown	0.119325	0.132086	0.830424	0.295285	0.732413	0.891444	0.016138	0.00659189	0.861594	-0.00902363	0.000583804
nc_sll0446	NA	NA	NA	0.119216	0.176123	0.978742	0.211514	0.665259	0.972097	0.0211024	0.00216463	0.885829	-0.0402392	0.00211859
sll7063	sll7063	sll7063	Csm3; part of CRISPR2 effector complex	0.119118	0.16121	0.430318	0.152126	0.801021	0.972097	0.0114777	0.00198134	0.885829	-0.0297631	0.00156702
sll1252	sll1252	sll1252	hypothetical protein	0.118549	0.0791996	0.127636	0.141694	0.862463	0.678549	0.00761786	0.0133387	0.95963	0.0278239	0.000497948
sll1950	sll1950	sll1950	unknown protein	0.118473	0.421189	0.228213	0.0748547	0.945895	0.100249	0.00286194	0.420734	0.391492	-0.214053	0.087179
sll1355	sll1355	sll1355	hypothetical protein	0.11831	0.103027	0.148693	0.294644	0.964769	0.972097	0.00184286	0.00126625	1	0.0108064	0
bfr	slr1890	bfr	bacterioferritin	0.118007	0.136587	0.170391	0.141377	0.964769	0.873633	0.00183815	0.0080137	1	-0.0131379	0
slr0857	slr0857	slr0857	putative transposase [ISY100l: 1346125 - 134707 0]	0.11767	0.134142	NA	NA	0.945895	1	0.00284255	0	1	-0.011648	0
nc_sll0544-as	NA	NA	NA	0.117398	0.282002	0.296099	0.168914	0.945895	0.721165	0.002836	0.0400345	0.95963	-0.116393	0.00208301
blaOXA-3	slr0319	blaOXA-3	beta-lactamase	0.117301	0.29745	0.303955	0.161043	0.892735	0.678549	0.00578028	0.0500963	0.885829	-0.127385	0.00670681
nc_slr1211-as	NA	NA	NA	0.117	0.073439	0.477551	0.122609	0.945895	0.53993	0.00282637	0.0196569	0.885829	0.0308023	0.00162173
sll1381	sll1381	sll1381	hypothetical protein	0.116809	0.147816	0.382677	0.358629	0.945895	0.934933	0.00282176	0.00431913	1	-0.0219252	0
slr5018	slr5018	slr5018	hypothetical protein	0.116492	0.113128	0.085256	0.0852715	0.964769	0.873633	0.00181455	0.00663735	1	0.00237855	0
nc_ssr0692-as	NA	NA	NA	0.116314	0.136915	NA	NA	0.945895	1	0.0028098	0	1	-0.014567	0
nc_slr1455	NA	NA	NA	0.116276	0.22648	NA	NA	0.945895	0.867932	0.00280889	0.0139317	1	-0.0779256	0
ndhI	sll0520	ndhI	NADH dehydrogenase subunit NdhI	0.116187	-0.587783	0.800729	0.433645	0.770897	0.053389	0.0131296	0.747982	0.885829	0.497782	0.0262082
sll0721	sll0721	sll0721	unknown protein	0.115874	0.320578	0.317871	0.288211	0.892735	0.891444	0.00570998	0.0159988	1	-0.144748	0
sll1428	sll1428	sll1428	probable sodium-dependent transporter	0.115722	0.0232306	0.260242	0.146394	0.453524	0.746353	0.0397388	0.00295159	0.95963	0.065401	0.00117044
sll1531	sll1531	sll1531	unknown protein	0.115469	0.173644	0.649908	0.369415	0.453524	0.891444	0.0396519	0.0086659	1	-0.0411365	0
pleD2	slr0687	pleD	probable two-component response regulator	0.11493	-0.209111	0.437837	0.490341	0.892735	0.746353	0.00566345	0.0265688	0.95963	0.229131	0.00410062
slr5058	slr5058	slr5058	hypothetical protein	0.114889	0.255375	0.261425	0.150944	0.964769	0.830848	0.00178957	0.0205522	0.983831	-0.0993388	0.000703276
ssr6046	ssr6046	ssr6046	hypothetical protein	0.114667	-0.191087	0.688719	0.616715	0.816975	0.972097	0.0100667	0.00234855	0.95963	0.2162	0.00386921
sll5109	sll5109	sll5109	hypothetical protein	0.114329	-0.389406	0.413865	0.484429	0.69841	0.678549	0.0178227	0.0655835	1	0.356195	0
sll1204	sll1204	sll1204	similar to macrolide efflux protein	0.114314	0.30081	0.0891575	0.147572	0.665259	0.721165	0.0202346	0.0427046	0.641278	-0.131873	0.0254453
sll7062	sll7062	sll7062	Csm6; part of CRISPR2 effector complex	0.114059	0.149309	0.259807	0.115595	0.862463	0.934933	0.00732934	0.00436277	1	-0.024926	0
nc_sll1127-as	NA	NA	NA	0.113713	0.0200732	0.204791	0.041117	0.892735	0.497648	0.00560348	0.00608373	0.687084	0.0662131	0.0107921
slr6049	slr6049	slr6049	hypothetical protein	0.113654	0.547322	0.157055	0.422307	0.560292	0.799499	0.0285938	0.0531899	0.861594	-0.30665	0.0198394
nc_sll0616-as	NA	NA	NA	0.113533	0.372846	0.236892	0.220824	0.632601	0.647663	0.0225783	0.0703379	0.763012	-0.183362	0.0215393
sll0172	sll0172	sll0172	periplasmic protein; function unknown	0.113362	0.19442	0.131489	0.20481	0.862463	0.914355	0.00728459	0.00756006	1	-0.0573167	0
ssr0759	ssr0759	ssr0759	unknown protein	0.113357	0.148465	0.118757	0.134197	0.854299	0.972097	0.00775245	0.0018247	0.95963	-0.0248251	0.00044428
rpoE2	sll0856	sigH	RNA polymerase ECF-type (group 3) sigma-E facto r	0.112827	0.288453	0.323526	0.168773	0.964769	0.647663	0.00175747	0.0544169	0.885829	-0.124186	0.00653836
nc_sll0710-as	NA	NA	NA	0.112826	0.338046	NA	NA	0.945895	0.675623	0.00272554	0.0575678	1	-0.159255	0
ndbA	slr0851	ndbA	type 2 NADH dehydrogenase	0.112067	-0.19979	0.832575	0.228335	0.945895	0.176628	0.0027072	0.15043	0.763012	0.220516	0.0259038
slr0725	slr0725	slr0725	hypothetical protein	0.110782	-0.144254	0.0729591	0.351265	0.945895	0.721165	0.00267616	0.0204791	0.983831	0.180338	0.00127671
slr0023	slr0023	slr0023	unknown protein	0.110324	0.243569	0.16778	0.195396	0.964769	0.773957	0.00171848	0.0271052	0.687084	-0.0942181	0.0153566
slr0813	slr0813	slr0813	hypothetical protein	0.110011	0.471067	0.468204	0.313816	0.69841	0.497648	0.0171496	0.14277	0.687084	-0.255305	0.0416122
nc_slr1383-as	NA	NA	NA	0.109817	0.268086	0.157202	0.134439	0.942987	0.737575	0.00279969	0.0354393	0.885829	-0.111913	0.00589222
nc_slr0877-as	NA	NA	NA	0.109706	0.352266	0.534046	0.236369	0.770897	0.647663	0.0123971	0.0664554	1	-0.171516	0
slr1983	slr1983	slr1983	two-component hybrid sensor and regulator	0.109635	0.0920762	0.681983	0.131895	0.919064	0.851069	0.00401856	0.00644859	1	0.0124156	0
nc_slr1367-as	NA	NA	NA	0.109524	0.683968	NA	NA	0.945895	0.415491	0.00264578	0.260892	1	-0.406193	0
sll1092	sll1092	sll1092	hypothetical protein	0.108926	0.300796	0.288999	0.204191	0.964769	0.835084	0.0016967	0.0235433	1	-0.135673	0
ssr7093	ssr7093	ssr7093	Cas2; part of CRISPR3 adaptation module	0.108678	-0.27017	0.513035	0.804896	0.831373	0.830848	0.00871646	0.0217429	1	0.267886	0
nc_sll0067-as	NA	NA	NA	0.108494	0.120077	0.0750536	0.218214	0.964769	0.934933	0.00168997	0.00350861	1	-0.00819045	0
sll0787	sll0787	sll0787	hypothetical protein	0.10842	0.310101	0.111836	0.170941	0.919064	0.613832	0.00397406	0.0657261	0.861594	-0.14261	0.00922646
nc_ncl0620	NA	NA	NA	0.107912	0.332851	0.704398	0.122505	0.69841	0.42452	0.0168224	0.123855	1	-0.159056	0
slr1116	slr1116	slr1116	hypothetical protein	0.107803	0.0645769	0.0794534	0.147197	0.862463	0.891444	0.00692736	0.00322277	0.983831	0.0305655	0.000216391
ssl3615	ssl3615	ssl3615	unknown protein	0.107778	0.163538	0.350624	0.0756665	0.964769	0.891444	0.00167881	0.00816154	0.983831	-0.0394289	0.000279139
nc_slr0319-as	NA	NA	NA	0.107774	0.433912	0.200153	0.282832	0.831373	0.721165	0.00864389	0.0616004	0.861594	-0.230615	0.0149201
petF2	sll1382	petF; fdx	ferredoxin; petF-like protein	0.10777	-0.171359	0.259732	0.220383	0.560292	0.290577	0.0271134	0.0919751	0.983831	0.197374	0.00139732
dnaK3	sll0058	dnaK1	DnaK protein 1; heat shock protein 70; molecula r chaperone	0.107661	0.128237	0.895605	0.56621	0.665259	0.799499	0.019057	0.0124623	1	-0.0145491	0
nc_slr0593	NA	NA	NA	0.107532	0.145089	0.0943729	0.247846	0.831373	0.873633	0.00862453	0.00851254	1	-0.026557	0
sll5122	sll5122	sll5122	hypothetical protein	0.107455	0.127294	0.274105	0.138301	0.892735	1	0.00529511	0	1	-0.0140286	0
sll0912	sll0912	sll0912	ABC transporter ATP binding protein	0.107021	0.248271	0.15782	0.211932	0.945895	0.873633	0.00258532	0.0145663	0.95963	-0.0998788	0.00178747
ssl0564	ssl0564	ssl0564	transcriptional regulator	0.10702	0.034067	0.423519	0.284875	0.770897	0.830848	0.0120937	0.00274167	1	0.0515858	0
sll0499	sll0499	sll0499	hypothetical protein	0.10667	0.174753	0.135526	0.133274	0.919064	0.934933	0.00390989	0.00510622	0.95963	-0.0481419	0.000861567
nc_sll1354-as	NA	NA	NA	0.106351	0.228021	0.102653	0.0905732	0.779283	0.891444	0.0115183	0.0113796	0.885829	-0.0860339	0.00452967
slr1033	slr1033	slr1033	unknown protein	0.106296	0.239262	0.205447	0.191539	0.770897	0.914355	0.0120119	0.00930372	0.95963	-0.0940207	0.00168263
nc_sll1426	NA	NA	NA	0.106145	0.148493	0.0883092	0.108687	0.732413	0.917885	0.0143555	0.00552566	0.983831	-0.0299444	0.000211993
nc_slr0521-as2	NA	NA	NA	0.106127	0.132948	0.0616125	0.105411	0.897874	0.972097	0.00496509	0.001634	1	-0.0189656	0
petF3	slr0150	petF; fdx	ferredoxin; petF-like protein	0.10604	0.171959	0.724315	0.210269	0.964769	0.972097	0.00165174	0.00211346	1	-0.0466122	0
sll0797	sll0797	nrsR; rppA	redox-responsive and/or Ni(II)-responsive regul ator; two-component response regulator OmpR subfamily	0.105736	0.158499	0.240558	0.18836	0.831373	0.914355	0.00848046	0.00616326	1	-0.0373094	0
sll1686	sll1686	sll1686	hypothetical protein	0.105485	-0.388006	0.60515	0.798927	0.919064	0.851069	0.00386645	0.0271741	0.885829	0.348951	0.0183722
nc_slr1694	NA	NA	NA	0.105474	-0.106901	NA	NA	0.945895	0.582034	0.00254795	0.0251274	1	0.150172	0
nc_ssl0769-as	NA	NA	NA	0.105168	0.271649	0.298073	0.145819	0.919064	0.799499	0.00385485	0.0263994	0.983831	-0.11772	0.000833406
nc_ssr2078-as	NA	NA	NA	0.104938	-0.133531	NA	NA	0.945895	0.582034	0.00253498	0.0313866	1	0.168622	0
recF	sll1277	recF	RecF protein	0.104932	0.416488	0.311475	0.314075	0.732413	0.799499	0.0141914	0.0404751	0.861594	-0.220303	0.014253
nucH	sll0656	nucH	unknown protein	0.104025	0.288405	0.134325	0.327113	0.521743	0.721165	0.0293916	0.0409435	1	-0.130376	0
nc_slr0359-as2	NA	NA	NA	0.10402	0.304089	0.446354	0.336667	0.897874	0.917885	0.00486653	0.0113156	1	-0.14147	0
slr7013	slr7013	slr7013	Cas5/Csc1; part of CRISPR1 effector complex	0.103182	0.0430636	0.173766	0.188818	0.801021	0.830848	0.00994217	0.0034657	1	0.0425099	0
sll0608	sll0608	ycf49	hypothetical protein YCF49	0.102977	-0.877924	0.867652	1.62358	0.69841	0.746353	0.016053	0.111546	1	0.693602	0
slr1493	slr1493	slr1493	hypothetical protein	0.102836	0.101175	0.188012	0.138286	0.770897	0.746353	0.0116208	0.0128549	1	0.00117477	0
nc_ncl0660	NA	NA	NA	0.102815	0.539701	NA	NA	0.945895	0.497648	0.00248371	0.163571	1	-0.308925	0
nc_sll2006-as	NA	NA	NA	0.102721	-0.00404273	0.26242	0.168418	0.942987	0.595266	0.0026188	0.000910782	0.983831	0.0754937	0.000534462
gst	sll0067	gst	glutathione S-transferase	0.101918	0.0790522	0.270165	0.245166	0.831373	0.647663	0.00817426	0.0149133	1	0.0161686	0
slr1162	slr1162	slr1162	unknown protein	0.101616	0.0123035	0.0641796	0.189151	0.665259	0.497648	0.017987	0.00372891	0.763012	0.0631534	0.00741856
slr1930	slr1930	pilA7	type 4 pilin-like protein	0.101462	0.430808	0.554975	0.442092	0.919064	0.934933	0.003719	0.0125881	1	-0.232883	0
nc_slr0534-as	NA	NA	NA	0.101325	0.0992046	NA	NA	0.945895	0.952507	0.00244771	0.00209635	1	0.00149932	0
nc_ssl2501-as	NA	NA	NA	0.101296	0.252615	0.443802	0.156457	0.779283	0.773957	0.0109709	0.0281119	1	-0.106999	0
nc_ncl0920	NA	NA	NA	0.101116	-0.0491426	NA	NA	0.945895	0.675623	0.00244267	0.00836876	1	0.106249	0
nc_slr1897	NA	NA	NA	0.100582	0.0518872	0.713478	0.356431	0.964769	0.934933	0.00156673	0.00151613	1	0.0344327	0
nc_slr2046-as4	NA	NA	NA	0.100263	0.0635383	0.342	0.12853	0.945895	0.799499	0.00242204	0.00617478	1	0.0259679	0
sll7069	sll7069	sll7069	accessory protein of CRISPR2	0.100245	0.0833255	0.0817382	0.244062	0.770897	0.873633	0.011328	0.00488879	1	0.0119636	0
[truncated: 3,122 more rows]
